# Supplementary material for: Degradation of the Escherichia coli Essential Proteins DapB and Dxr Results in Oxidative Stress, which Contributes to Lethality through Incomplete Base Excision Repair
Source: mBio. 2022 Feb 8;13(1):e03756-21. doi: 10.1128/mbio.03756-21 (PMC8822343; doi:10.1128/mbio.03756-21)
Supplement: TABLE S1 [file mbio.03756-21-st001.xlsx]

## Sheet: Sheet1
Gene ID	DapB				Dxr				Gene Summary
	2hr		3hr		2hr		3hr
	Log Fold Change	p-value	Log Fold Change	p-value	Log Fold Change	p-value	Log Fold Change	p-value
aaaD	-0.262587	0.792869	-0.490034	0.62411	0.482118	0.306271	0.93254	0.0523605	pseudo
aaaE	-0.547181	0.584255	-1.2224	0.221555	0.330407	0.225382	0.232751	0.630711	pseudo
aaeA	1.78161	0.074813	-0.454355	0.649574	0.129363	0.904	0.268796	0.66046	aromatic carboxylic acid efflux pump membrane fusion protein
aaeB	0.442656	0.658015	-2.14486	0.0319644	0.0702858	0.921569	0.119147	0.90271	aromatic carboxylic acid efflux pump subunit AaeB
aaeR	-0.472805	0.636352	-0.402223	0.68752	-0.000783551	0.867264	0.0492818	0.980718	LysR-type transcriptional regulator AaeR
aaeX	-0.0923164	0.926447	-0.291699	0.770516	-1.47762	0.0416554	0.492638	0.843213	DUF1656 domain-containing protein AaeX
aas	0.471843	0.637039	0.764368	0.444648	-0.0445999	0.778941	-0.197228	0.557373	acyltransferase
aat	-0.609122	0.542444	0.398386	0.690346	0.29859	0.951529	0.539681	0.610765	leucyl/phenylalanyl-tRNA--protein transferase
abgA	0.470749	0.63782	-1.26315	0.206534	0.740039	0.286594	0.145626	0.923486	p-aminobenzoyl-glutamate hydrolase subunit A
abgB	0.414364	0.678608	-1.07228	0.283593	0.295493	0.610519	0.624485	0.766155	p-aminobenzoyl-glutamate hydrolase subunit B
abgR	-0.760037	0.447233	-0.553798	0.579717	-0.105912	0.815639	-0.561991	0.205576	putative LysR-type DNA-binding transcriptional regulator AbgR
abgT	0.00431346	0.996558	-0.496223	0.619737	0.420675	0.350003	0.481497	0.843381	p-aminobenzoyl glutamate:H(+) symporter
abrB	-0.180703	0.856601	0.612053	0.540503	-0.881472	0.074975	-0.766219	0.145562	putative regulator
accA	-0.0886393	0.929369	0.717518	0.473055	-0.368282	0.428534	-0.395277	0.772564	acetyl-CoA carboxyltransferase subunit alpha
accB	-0.733492	0.463258	0.842491	0.399513	-0.54872	0.199302	-0.87252	0.951342	biotin carboxyl carrier protein
accC	-0.260124	0.794768	0.891431	0.372698	-0.668231	0.201426	-1.02291	0.938069	biotin carboxylase
accD	-0.0309997	0.97527	1.02349	0.306074	-0.400562	0.353515	-0.19252	0.736155	acetyl-CoA carboxyltransferase subunit beta
aceA	0.0646036	0.94849	-1.14679	0.25147	-0.226175	0.999541	-0.36437	0.222336	isocitrate lyase
aceB	0.00621665	0.99504	-1.14868	0.250686	-0.329988	0.795746	-0.360362	0.167101	malate synthase A
aceE	-0.0514241	0.958988	1.00467	0.315056	0.440057	0.812863	0.71995	0.0180661	pyruvate dehydrogenase E1 component
aceF	-0.544374	0.586184	0.614805	0.538683	0.413161	0.841646	0.945394	0.0160285	pyruvate dehydrogenase, E2 subunit
aceK	-0.0435513	0.965262	-1.30049	0.193432	-0.326212	0.841603	-0.421077	0.22821	isocitrate dehydrogenase kinase/phosphatase
ackA	-0.628374	0.529759	0.565092	0.572011	-0.40598	0.526603	-0.000387377	0.394924	acetate kinase
acnA	-0.0782871	0.9376	-0.908396	0.363669	0.5502	0.468986	0.53294	0.964802	aconitate hydratase 1
acnB	-0.354311	0.723106	-0.638214	0.523335	0.187656	0.890102	0.209821	0.698709	hypothetical protein
acpH	-0.178964	0.857966	0.279487	0.779871	-0.866467	0.111077	0.300202	0.853108	acyl carrier protein phosphodiesterase
acpP	0.244769	0.806635	0.274263	0.783883	-0.306897	0.527373	0.0826423	0.319918	acyl carrier protein
acpS	0.470209	0.638206	-0.183196	0.854644	0.453276	0.444356	0.185551	0.380739	holo-[acyl-carrier-protein] synthase
acpT	-0.0774876	0.938236	0.124121	0.90122	-0.0201004	0.936821	0.0249714	0.448037	holo-[acyl carrier protein] synthase 2
acrA	-0.157532	0.874825	1.61725	0.105825	0.266753	0.653228	0.519547	0.0685611	multidrug efflux pump membrane fusion lipoprotein AcrA
acrB	-0.441934	0.658537	0.668267	0.503963	0.0890422	0.866252	0.418146	0.194561	multidrug efflux pump RND permease AcrB
acrD	0.670145	0.502766	1.17785	0.238855	-0.351314	0.4096	-0.214864	0.891826	multidrug efflux pump RND permease AcrD
acrE	0.0998398	0.920472	-0.805535	0.420511	-1.39617	0.182272	-0.35654	0.380174	multidrug efflux pump membrane fusion lipoprotein AcrE
acrF	0.00681166	0.994565	-0.988014	0.323146	0.352812	0.360227	0.0718359	0.840712	multidrug efflux pump RND permease AcrF
acrR	-0.208346	0.834959	-0.0278246	0.977802	-1.24996	0.112762	0.0751335	0.747236	DNA-binding transcriptional repressor AcrR
acrS	-0.260465	0.794505	1.23055	0.21849	-1.59569	0.0181377	-0.178205	0.444945	NA
acrZ	-0.0593404	0.952681	1.13981	0.254366	0.346005	0.401002	0.0894865	0.890854	multidrug efflux pump accessory protein AcrZ
acs	-0.333275	0.738927	-1.00096	0.316848	-0.33127	0.893439	-0.372332	0.21088	acetyl-CoA synthetase (AMP-forming)
actP	0.220584	0.825417	-1.14819	0.25089	-0.326019	0.983396	-0.459944	0.171666	acetate/glycolate:cation symporter
acuI	-0.341222	0.732937	0.268541	0.788283	0.918077	0.507536	0.446258	0.187152	NA
ada	-0.148235	0.882157	2.10054	0.0356811	-0.0841489	0.719208	-0.532618	0.100433	DNA-binding transcriptional dual regulator/DNA repair protein Ada
add	-0.481048	0.630482	-0.445842	0.655711	0.733988	0.211465	0.236445	0.987082	adenosine deaminase
adeD	-0.166748	0.867568	-0.235632	0.813718	-1.22703	0.112829	-1.36612	0.0207269	adenine deaminase
adeP	-0.0431327	0.965596	0.191419	0.848198	-0.670203	0.162217	-0.803511	0.757109	adenine:H(+) symporter
adeQ	0.718107	0.472691	-1.25213	0.210524	-0.0490839	0.921979	0.541208	0.216408	adenine transporter
adhE	-0.400347	0.688901	0.400158	0.68904	1.41761	0.2651	1.11089	0.0698368	aldehyde-alcohol dehydrogenase
adhP	-1.11444	0.265092	1.28998	0.197058	-0.134035	0.505511	0.279169	0.507577	ethanol dehydrogenase/alcohol dehydrogenase
adiA	-0.20185	0.840034	0.118563	0.905622	-0.429319	0.898054	1.0642	0.673295	arginine decarboxylase, degradative
adiC	-0.0901862	0.928139	0.0116549	0.990701	1.42586	0.194391	2.24503	0.0747754	arginine:agmatine antiporter
adiY	-0.0516654	0.958795	0.605198	0.545047	1.8442	0.132331	1.96419	0.095139	DNA-binding transcriptional activator AdiY
adk	0.107364	0.9145	2.65255	0.00798854	-0.564947	0.328131	-0.728411	0.564749	adenylate kinase
aegA	-0.495425	0.6203	0.644795	0.51906	-0.312278	0.648175	-0.611938	0.113268	putative oxidoreductase Fe-S subunit AegA
aer	-0.857344	0.391255	-1.30193	0.19294	0.0636525	0.763426	-0.280013	0.229031	aerotaxis sensor receptor, flavoprotein
aes	-0.351738	0.725035	-0.588628	0.556111	0.663583	0.314123	0.340344	0.9387	acetylesterase
afuB	-0.990744	0.321811	0.202432	0.839579	-0.886369	0.147084	0.667141	0.135384	pseudo
afuC	-0.310107	0.756479	-1.02583	0.304971	-0.90054	0.363088	-0.275559	0.451666	CP4-6 prophage; ABC transporter ATP-binding protein AfuC
agaA	-0.657138	0.511092	-1.38576	0.16582	0.557283	0.489882	-0.154257	0.622647	pseudo
agaB	0.977135	0.328502	-1.4513	0.146698	-0.0323863	0.869723	-1.62741	0.0702239	galactosamine-specific PTS enzyme IIB component
agaC	0.636967	0.524146	-0.440048	0.659903	0.0223964	0.494447	-0.0381661	0.817653	galactosamine-specific PTS enzyme IIC component
agaD	0.124194	0.901161	-0.59457	0.552131	-0.0533046	0.324446	0.793603	0.343119	galactosamine-specific PTS enzyme IID component
agaI	1.01193	0.311572	1.65435	0.0980574	-0.490423	0.428745	0.0479174	0.798069	putative deaminase AgaI
agaR	0.874663	0.381757	-1.35065	0.176809	0.461293	0.115434	0.0618211	0.71577	DNA-binding transcriptional repressor AgaR
agaS	-0.786562	0.431538	-1.79191	0.0731476	-0.946805	0.229159	0.295191	0.712532	putative galactosamine-6-phosphate deaminase/isomerase
agaV	0.00218852	0.998254	-1.59806	0.110031	0.519642	0.601585	-0.302182	0.430886	N-acetyl-D-galactosamine specific PTS enzyme IIB component
agaW	-0.279957	0.77951	-2.44235	0.014592	0.35695	0.634927	-0.174784	0.523858	pseudo
agp	-0.316184	0.751863	-1.05307	0.29231	0.845421	0.34951	0.482	0.868571	glucose-1-phosphatase
agrA	-0.200919	0.840762	0.163193	0.870367	0.147471	0.783253	0.317704	0.44232	ncRNA
agrB	-0.155877	0.87613	1.5952	0.110667	-0.333917	0.784805	-0.39465	0.965068	ncRNA
ahpC	0.103381	0.917661	-0.720786	0.471041	0.867385	0.241417	0.825555	0.124443	alkyl hydroperoxide reductase, AhpC component
ahpF	0.198986	0.842274	0.120475	0.904107	1.23591	0.188501	1.40719	0.0167591	alkyl hydroperoxide reductase, AhpF component
ahr	-0.0563282	0.95508	-1.0793	0.280454	0.431954	0.355342	-0.0205729	0.621522	aldehyde reductase, NADPH-dependent
aidB	-0.0405179	0.96768	-0.560033	0.575457	0.836549	0.237776	0.846083	0.388634	putative acyl-CoA dehydrogenase AidB
ais	-0.293839	0.768881	-0.0922482	0.926501	-0.885025	0.647465	-0.675652	0.571404	putative lipopolysaccharide core heptose(II)-phosphate phosphatase
alaA	0.167907	0.866657	1.14032	0.254152	-0.428524	0.396167	-0.347861	0.919992	glutamate--pyruvate aminotransferase AlaA
alaC	2.01654	0.0437441	0.516994	0.60516	-0.0393777	0.577511	-0.33684	0.789826	glutamate--pyruvate aminotransferase AlaC
alaE	0.588248	0.556366	1.12098	0.262295	0.886654	0.340877	1.40934	0.298497	L-alanine exporter
alaS	0.206528	0.836378	0.955246	0.339453	-0.205328	0.601003	-0.298032	0.594044	alanine--tRNA ligase/DNA-binding transcriptional repressor
alaV	0.368079	0.712815	0.750414	0.453005	-0.5576	0.536518	-0.358525	0.777939	tRNA
alaX	0.120584	0.904021	1.16005	0.246027	0.0910725	0.886172	0.0858322	0.783027	tRNA
aldA	-0.510226	0.609893	-1.43942	0.15003	0.289596	0.500154	0.0924779	0.8194	aldehyde dehydrogenase A
aldB	-0.607563	0.543477	-1.06394	0.287354	0.695068	0.434619	0.433911	0.849828	aldehyde dehydrogenase B
alkA	0.0362648	0.971071	-0.966975	0.333557	0.604844	0.558546	0.313244	0.812023	DNA-3-methyladenine glycosylase 2
alkB	-0.360571	0.718421	1.63022	0.103056	-0.174846	0.754864	-0.33072	0.190897	DNA oxidative demethylase
allA	-0.197431	0.84349	-1.52814	0.126478	-0.192929	0.830637	-0.368946	0.478002	ureidoglycolate lyase
allB	0.144834	0.884842	-2.07693	0.0378082	-0.0759972	0.981019	-0.203844	0.97322	allantoinase
allC	-0.251913	0.801108	-2.25061	0.0244103	0.38807	0.642986	0.237428	0.514641	allantoate amidohydrolase
allD	0.280821	0.778848	-1.83902	0.0659125	-0.155815	0.827054	-0.234327	0.480728	ureidoglycolate dehydrogenase
allE	0.303204	0.761735	-0.460332	0.645278	0.970952	0.163248	1.12873	0.0763279	(S)-ureidoglycine aminohydrolase
allR	0.1007	0.919789	-2.06478	0.0389438	0.0407951	0.983307	-0.352888	0.717938	DNA-binding transcriptional repressor AllR
allS	-0.167476	0.866995	-1.5211	0.128235	-0.303499	0.934313	-0.400938	0.263075	DNA-binding transcriptional activator AllS
alpA	-0.879123	0.379335	-0.132165	0.894854	-0.492836	0.287806	-0.134837	0.749896	CP4-57 prophage; DNA-binding transcriptional activator AlpA
alr	0.325165	0.745056	2.7123	0.00668185	0.0065301	0.99136	-0.176419	0.719775	alanine racemase 1
alsA	-0.0500222	0.960105	-1.95635	0.050424	-0.459766	0.973587	-0.515078	0.346172	D-allose ABC transporter ATP binding subunit
alsB	-0.228367	0.819361	-1.51457	0.129882	-0.320269	0.93622	-0.657773	0.154699	D-allose ABC transporter periplasmic binding protein
alsC	-0.0665422	0.946946	-1.96113	0.0498641	-0.935644	0.418597	-0.444049	0.535373	D-allose ABC transporter membrane subunit
alsE	0.0724106	0.942275	-2.14888	0.0316439	-0.310514	0.875811	-0.553629	0.8172	D-allulose-6-phosphate 3-epimerase
alsK	0.183984	0.854026	-1.97467	0.0483055	-0.686778	0.632876	-0.313368	0.700638	D-allose kinase
alsR	-0.164896	0.869026	-0.69149	0.489258	-0.46711	0.828641	-1.16815	0.0373861	DNA-binding transcriptional repressor AlsR
alx	0.131247	0.89558	1.24493	0.213156	-0.553604	0.413881	-0.517936	0.851022	putative membrane-bound redox modulator Alx
amiA	0.520596	0.602648	1.69777	0.0895513	0.00313919	0.807154	0.118941	0.757333	N-acetylmuramoyl-L-alanine amidase A
amiB	0.672361	0.501354	1.15722	0.247184	0.389513	0.376937	0.343228	0.272397	N-acetylmuramoyl-L-alanine amidase B
amiC	-0.245182	0.806316	-0.142019	0.887065	-0.318673	0.464922	-0.469454	0.574625	N-acetylmuramoyl-L-alanine amidase C
amiD	-0.115368	0.908153	-0.919949	0.357599	0.466615	0.506802	0.0272686	0.787136	N-acetylmuramoyl-L-alanine amidase D
amn	-0.388699	0.697499	-0.716692	0.473564	0.75135	0.312799	0.173282	0.830225	AMP nucleosidase
ampC	-0.0841071	0.932971	0.656229	0.511677	-0.583334	0.288069	-0.756447	0.358214	beta-lactamase
ampD	-0.535304	0.59244	-0.335441	0.737292	0.65544	0.560643	-0.130109	0.40192	1,6-anhydro-N-acetylmuramoyl-L-alanine amidase
ampE	-0.0568499	0.954665	-0.96479	0.33465	0.768777	0.371516	0.025664	0.487561	protein AmpE
ampG	0.199123	0.842166	0.777878	0.436641	-0.370805	0.501541	-0.441119	0.562325	muropeptide:H(+) symporter
ampH	-1.032	0.302072	1.43868	0.150242	-0.358586	0.536799	-0.171152	0.967762	peptidoglycan DD-carboxypeptidase/peptidoglycan DD-endopeptidase
amtB	0.0227321	0.981864	-0.757726	0.448615	-0.221776	0.954551	-0.391478	0.70645	ammonia/ammonium transporter
amyA	-0.58355	0.559523	-1.03937	0.298634	0.55474	0.738785	0.260798	0.704853	alpha-amylase
anmK	0.458755	0.64641	0.161696	0.871545	0.832902	0.181028	0.397777	0.51437	anhydro-N-acetylmuramic acid kinase
ansA	-0.234741	0.81441	0.879755	0.378992	-0.287407	0.414789	-0.259436	0.335081	L-asparaginase 1
ansB	-0.715021	0.474596	0.647788	0.517122	-0.558003	0.261835	-0.522487	0.147899	L-asparaginase 2
ansP	-0.274488	0.78371	1.28875	0.197484	-1.10683	0.181228	-0.880239	0.380834	L-asparagine transporter
apaG	-0.0209901	0.983254	0.162506	0.870908	-0.0846736	0.689535	0.114995	0.61962	DUF525 domain-containing protein ApaG
apaH	-0.511516	0.60899	0.871789	0.383323	-0.285856	0.337649	0.0996597	0.682701	diadenosine tetraphosphatase
apbE	0.012937	0.989678	1.87928	0.0602066	-0.36691	0.483118	-0.477373	0.876757	NA
aphA	-0.611175	0.541084	-0.846721	0.397151	0.0864149	0.786572	-0.502823	0.168437	acid phosphatase/phosphotransferase
appA	0.0649505	0.948213	-0.63469	0.525631	0.563276	0.766872	1.06977	0.222706	periplasmic phosphoanhydride phosphatase/multiple inositol-polyphosphate phosphatase
appY	0.665492	0.505736	2.12468	0.0336132	0.0197507	0.507492	-0.109422	0.870235	DNA-binding transcriptional activator AppY
apt	-0.00858257	0.993152	0.694115	0.48761	-0.584984	0.317103	-1.09616	0.904049	adenine phosphoribosyltransferase
aqpZ	1.28342	0.199344	1.38245	0.166833	0.315373	0.593999	0.388323	0.655097	water channel AqpZ
araA	0.697469	0.485509	-0.9044	0.365783	-0.298639	0.802622	0.00034029	0.615891	L-arabinose isomerase
araB	0.00310086	0.997526	-0.279617	0.779772	-0.454228	0.948027	0.186668	0.471124	ribulokinase
araC	0.184695	0.853469	0.0141128	0.98874	-0.753617	0.947783	-0.757079	0.312699	DNA-binding transcriptional dual regulator AraC
araD	-1.43945	0.150023	0.0619806	0.950578	-0.521635	0.558558	0.271785	0.83867	L-ribulose-5-phosphate 4-epimerase AraD
araE	0.380364	0.703675	-0.977368	0.328387	0.586943	0.364478	0.408165	0.551619	arabinose:H(+) symporter
araF	-0.517709	0.604661	-0.904815	0.365563	0.496314	0.429203	-0.148534	0.52048	arabinose ABC transporter periplasmic binding protein
araG	-0.0197623	0.984233	-1.5321	0.125498	0.0599863	0.918398	0.0487664	0.656733	arabinose ABC transporter ATP binding subunit
araH	0.486112	0.626887	-1.11229	0.266012	0.690442	0.339396	0.688536	0.742407	arabinose ABC transporter membrane subunit
araJ	0.717311	0.473182	0.691363	0.489338	-0.134868	0.803699	-0.0914908	0.72249	putative transport protein AraJ
arcA	0.10989	0.912497	-0.295812	0.767373	-0.00968469	0.986163	-0.313575	0.411041	DNA-binding transcriptional dual regulator ArcA
arcB	-0.369774	0.711551	-0.509832	0.610169	0.707657	0.418114	-0.0853164	0.584823	sensory histidine kinase ArcB
arcZ	0.0350405	0.972047	-0.0433273	0.965441	-1.5162	0.0123611	0.447604	0.942839	ncRNA
arfA	0.086893	0.930757	-0.343171	0.73147	-0.192287	0.872824	-0.616044	0.274301	alternative ribosome-rescue factor A
arfB	-0.0659618	0.947408	0.384084	0.700916	0.0796566	0.943714	-0.0795076	0.971433	peptidyl-tRNA hydrolase, ribosome rescue factor
argA	0.208828	0.834583	-1.34863	0.177455	0.131398	0.663718	-0.381882	0.205328	N-acetylglutamate synthase
argB	-0.200574	0.841031	0.346772	0.728763	0.553257	0.511067	-0.0422678	0.28108	acetylglutamate kinase
argC	0.101313	0.919302	-0.0606282	0.951655	-0.127927	0.832645	-0.436096	0.569945	N-acetylglutamylphosphate reductase
argD	-0.130518	0.896156	0.908937	0.363383	-0.343105	0.518477	-0.558943	0.76458	N-acetylornithine aminotransferase/N-succinyldiaminopimelate aminotransferase
argE	0.328298	0.742686	-0.926728	0.354068	0.742859	0.150121	-0.659806	0.24509	acetylornithine deacetylase
argF	0.192842	0.847082	-0.386505	0.699123	0.838498	0.240024	0.502127	0.179889	CP4-6 prophage; ornithine carbamoyltransferase ArgF
argG	-0.164622	0.869242	-0.963396	0.335349	-0.176033	0.889091	-0.421365	0.98718	argininosuccinate synthetase
argH	-0.312019	0.755026	-0.251549	0.80139	0.390882	0.70459	-0.159208	0.825593	argininosuccinate lyase
argI	-0.17598	0.860309	-1.21943	0.222682	-0.118564	0.948936	0.044367	0.977367	ornithine carbamoyltransferase ArgI
argK	0.107691	0.914241	0.943843	0.34525	0.0511293	0.242001	-0.230377	0.422826	methylmalonyl-CoA mutase-interacting GTPase YgfD
argO	0.178121	0.858628	0.721139	0.470824	0.241184	0.702552	1.88896	0.010727	L-arginine exporter
argP	-0.495905	0.619961	-1.48417	0.137763	-0.102011	0.570514	-0.0800522	0.917369	DNA-binding transcriptional dual regulator ArgP
argQ	0.506191	0.612723	0.517201	0.605016	-0.234195	0.965768	-0.0205949	0.772323	tRNA
argR	-0.197698	0.843282	-0.77106	0.440672	-0.598383	0.151701	-0.26906	0.579945	DNA-binding transcriptional dual regulator ArgR
argS	-0.0286369	0.977154	1.31207	0.189498	-0.525725	0.318943	-0.657907	0.763486	arginine--tRNA ligase
argT	-0.422064	0.672978	-1.47329	0.140674	-0.207547	0.765623	-0.387914	0.23804	lysine/arginine/ornithine ABC transporter periplasmic binding protein
argU	1.96951	0.0488941	0.674426	0.500041	-0.45042	0.385657	-0.367374	0.285615	tRNA
argW	0.165489	0.868559	0.709641	0.477927	0.359033	0.505783	-0.402506	0.472417	tRNA
argX	0.0879532	0.929914	0.820161	0.412124	-0.683722	0.408373	-0.782977	0.111862	tRNA
ariR	0.974479	0.329819	0.307391	0.758546	-0.674021	0.675345	-1.02775	0.13497	regulator of acid resistance, influenced by indole
arnA	0.559267	0.57598	-0.137305	0.890789	0.373881	0.474974	0.693238	0.327595	fused UDP-4-amino-4-deoxy-L-arabinose formyltransferase/UDP-glucuronate dehydrogenase
arnB	0.961128	0.336488	0.335076	0.737567	-0.667907	0.422621	0.619804	0.282675	UDP-4-amino-4-deoxy-L-arabinose aminotransferase
arnC	-0.529354	0.59656	-0.642659	0.520446	-0.484455	0.115906	0.252359	0.84053	undecaprenyl-phosphate 4-deoxy-4-formamido-L-arabinose transferase
arnD	0.222879	0.823629	0.263937	0.791828	0.705416	0.338648	0.87558	0.171407	putative 4-deoxy-4-formamido-L-arabinose-phosphoundecaprenol deformylase ArnD
arnE	-0.241093	0.809483	-0.629311	0.529145	0.108495	0.675249	0.513347	0.814233	undecaprenyl-phosphate-alpha-L-Ara4N flippase - ArnE subunit
arnF	-0.27002	0.787145	-0.233764	0.815168	-1.23568	0.0267319	-0.487918	0.240022	undecaprenyl-phosphate-alpha-L-Ara4N flippase - ArnF subunit
arnT	0.825577	0.409044	-0.985146	0.324552	0.0690018	0.938874	0.393962	0.815063	lipid IVA 4-amino-4-deoxy-L-arabinosyltransferase
aroA	0.209478	0.834075	0.363274	0.7164	0.0893718	0.727319	-0.160195	0.104169	3-phosphoshikimate 1-carboxyvinyltransferase
aroB	-0.13191	0.895056	0.554251	0.579407	-0.275213	0.547497	-0.225383	0.549255	3-dehydroquinate synthase
aroC	-0.054593	0.956463	1.9893	0.0466686	-0.218999	0.500344	-0.740021	0.0439773	chorismate synthase
aroD	-0.372393	0.7096	-0.914751	0.360322	0.628911	0.55507	0.589986	0.219137	3-dehydroquinate dehydratase
aroE	0.157416	0.874917	0.41619	0.677271	0.0386813	0.97406	-0.237272	0.18934	shikimate dehydrogenase
aroF	0.0976556	0.922206	0.604353	0.545609	0.0180284	0.73056	-0.0261943	0.521889	3-deoxy-7-phosphoheptulonate synthase, Tyr-sensitive
aroG	0.782139	0.434133	-0.660946	0.508647	-0.351504	0.673318	-0.326232	0.634425	3-deoxy-7-phosphoheptulonate synthase, Phe-sensitive
aroH	0.771915	0.440165	1.70254	0.088654	-0.314879	0.492169	0.455269	0.20221	3-deoxy-7-phosphoheptulonate synthase, Trp-sensitive
aroK	-0.0547668	0.956324	0.584926	0.558597	-0.301635	0.670395	-0.0538083	0.544273	shikimate kinase 1
aroL	0.380918	0.703264	0.144496	0.885109	0.165322	0.510491	-0.000708182	0.691463	shikimate kinase 2
aroM	0.168137	0.866475	0.748805	0.453975	-0.490981	0.939402	-0.183401	0.605844	protein AroM
aroP	0.533716	0.593538	-0.963233	0.33543	-0.640473	0.510158	-0.323012	0.558086	aromatic amino acid:H(+) symporter AroP
arpA	-0.0888353	0.929213	-1.49569	0.134736	-0.930657	0.475928	-1.29392	0.252028	regulator of acetyl CoA synthetase
arpB	-0.879318	0.379229	0.50544	0.61325	-1.21689	0.443724	0.106788	0.851342	pseudo
arrS	-0.713974	0.475244	-0.0388477	0.969012	-0.1615	0.600049	2.21809	0.128173	ncRNA
arsB	-0.151914	0.879255	-1.26009	0.207638	-1.35701	0.0201616	-0.868146	0.165637	arsenite/antimonite:H(+) antiporter
arsC	0.146783	0.883304	-0.815024	0.415058	-0.415988	0.393037	-0.532889	0.156159	arsenate reductase
arsR	-0.974349	0.329883	-0.575316	0.565078	-1.23508	0.271805	-0.658874	0.324313	DNA-binding transcriptional repressor ArsR
artI	-1.60481	0.108536	-0.971979	0.331061	-0.0975561	0.504652	-0.905151	0.0758289	putative ABC transporter periplasmic binding protein ArtI
artJ	0.0291239	0.976766	0.121859	0.903011	-0.471411	0.767373	-0.626615	0.981965	L-arginine ABC transporter periplasmic binding protein
artM	-0.355827	0.72197	-0.432158	0.665627	-0.456919	0.368203	-0.738615	0.76774	L-arginine ABC transporter membrane subunit ArtM
artP	-0.672792	0.50108	-0.554227	0.579424	-0.586477	0.338331	-0.674941	0.430932	L-arginine ABC transporter ATP binding subunit
artQ	-1.0082	0.313356	-1.2882	0.197677	-0.343018	0.343676	-0.665575	0.520362	L-arginine ABC transporter membrane subunit ArtQ
ascB	1.19879	0.230609	0.900643	0.367778	0.0226323	0.634402	-0.278081	0.558427	6-phospho-beta-glucosidase AscB
ascF	0.00454723	0.996372	-1.0444	0.296299	0.398531	0.504798	-0.0557398	0.471646	beta-glucoside specific PTS enzyme IIBC component
ascG	-0.229964	0.81812	0.656097	0.511762	1.02641	0.272338	0.654698	0.152053	DNA-binding transcriptional repressor AscG
asd	0.744964	0.456293	-0.061491	0.950968	0.816851	0.187537	-0.172082	0.830218	aspartate-semialdehyde dehydrogenase
aslA	-0.202039	0.839886	-1.37508	0.169106	-0.0432292	0.880763	-0.240461	0.507163	arylsulfatase
aslB	-0.117361	0.906574	-0.891695	0.372556	-0.642857	0.712093	-0.769846	0.183593	putative anaerobic sulfatase maturation enzyme AslB
asmA	0.48523	0.627513	0.398338	0.690381	0.255567	0.497646	-0.367932	0.203573	putative assembly protein AsmA
asnA	1.03588	0.300257	-0.0417411	0.966705	-0.306876	0.932863	-1.28406	0.193981	asparagine synthetase A
asnB	0.34741	0.728283	-1.22538	0.220431	0.196372	0.522973	-0.730595	0.169926	asparagine synthetase B
asnC	-0.440789	0.659365	0.295959	0.767261	-0.664166	0.150227	-0.653883	0.298782	DNA-binding transcriptional dual regulator AsnC
asnS	0.204639	0.837854	0.693855	0.487773	-0.475669	0.38454	-0.0748146	0.267886	asparagine--tRNA ligase
asnT	-0.207505	0.835616	-0.960065	0.337022	0.565685	0.358611	0.161413	0.607682	tRNA
aspA	-0.413995	0.678878	-0.270494	0.78678	-0.209784	0.642715	-0.652786	0.148529	aspartate ammonia-lyase
aspC	0.303914	0.761194	0.718253	0.472601	0.640712	0.776809	0.28436	0.299866	aspartate aminotransferase
aspS	-0.382451	0.702127	-0.0278507	0.977781	-0.0186407	0.518465	0.095239	0.1387	aspartate--tRNA ligase
aspU	0.0702791	0.943972	0.87926	0.37926	0.314731	0.171972	0.197757	0.521719	tRNA
asr	-0.0453212	0.963851	-0.0575618	0.954098	-0.110585	0.876374	0.0579034	0.465531	acid shock protein
astA	-0.26937	0.787645	-0.979426	0.32737	-0.212806	0.651162	-0.251868	0.303038	arginine N-succinyltransferase
astB	0.0646758	0.948432	-1.31219	0.189456	-0.0668053	0.786424	-0.203035	0.527954	N-succinylarginine dihydrolase
astC	-0.353112	0.724005	-0.882535	0.377487	-0.224451	0.636398	-0.271897	0.291219	succinylornithine transaminase
astD	0.0622181	0.950389	-1.1992	0.230448	-0.12063	0.63925	-0.226552	0.427669	aldehyde dehydrogenase
astE	-0.331049	0.740607	-1.28767	0.197863	-0.0844915	0.766377	-0.201602	0.802216	succinylglutamate desuccinylase
atoA	0.705894	0.480254	-1.16618	0.243543	-0.142531	0.889241	0.503078	0.679944	acetyl-CoA:acetoacetyl-CoA transferase subunit beta
atoB	0.738473	0.460227	-0.373	0.709149	0.750268	0.526786	0.528944	0.333096	acetyl-CoA acetyltransferase
atoC	-0.203125	0.839037	-0.980776	0.326703	0.508993	0.424743	0.0548588	0.419722	DNA-binding transcriptional activator/ornithine decarboxylase inhibitor AtoC
atoD	0.557758	0.577009	-0.0356751	0.971541	-1.4576	0.0171996	0.282127	0.822156	acetyl-CoA:acetoacetyl-CoA transferase subunit alpha
atoE	0.00388958	0.996897	-1.13681	0.255617	-0.379344	0.965228	0.234448	0.976821	short chain fatty acid transporter
atoS	-0.489306	0.624625	-0.205957	0.836824	-0.0570554	0.881346	-0.260312	0.222991	sensory histidine kinase AtoS
atpA	-0.25232	0.800794	0.780145	0.435305	-0.69052	0.139992	-0.774796	0.796843	ATP synthase F1 complex subunit alpha
atpB	-0.467183	0.640369	0.817345	0.413731	-0.759044	0.100896	-0.683951	0.297536	ATP synthase Fo complex subunit a
atpC	-0.328341	0.742654	0.28157	0.778274	-0.71525	0.117466	-0.534738	0.883716	ATP synthase F1 complex subunit epsilon
atpD	-0.721798	0.470419	0.45524	0.648936	-0.627123	0.115543	-0.453545	0.945126	ATP synthase F1 complex subunit beta
atpE	-0.262083	0.793257	0.851755	0.39435	-0.614949	0.165862	-0.781045	0.461775	ATP synthase Fo complex subunit c
atpF	-0.217676	0.827681	1.08808	0.276559	-0.795822	0.130155	-0.826458	0.603743	ATP synthase Fo complex subunit b
atpG	-0.499151	0.617673	0.80326	0.421824	-0.74652	0.116221	-0.664638	0.794827	ATP synthase F1 complex subunit gamma
atpH	-0.303217	0.761725	0.812735	0.41637	-0.775891	0.113995	-0.723673	0.673413	ATP synthase F1 complex subunit delta
atpI	0.0873384	0.930403	0.931476	0.351608	-0.323009	0.70588	-0.402529	0.273055	ATP synthase accessory factor
avtA	-0.164607	0.869253	-0.556008	0.578205	-0.354516	0.583198	-0.152721	0.729432	valine--pyruvate aminotransferase
azoR	-0.141786	0.887249	-0.26101	0.794085	0.963625	0.676842	1.0697	0.404895	FMN dependent NADH:quinone oxidoreductase
azuC	0.902208	0.366946	1.10051	0.271109	-0.00768805	0.618542	0.945227	0.0232467	uncharacterized protein AzuC
bacA	0.403007	0.686943	1.18299	0.236813	-0.430672	0.397128	-0.432416	0.793683	undecaprenyl pyrophosphate phosphatase
baeR	-0.288103	0.773268	-1.61536	0.106233	-0.0323301	0.802321	-0.107791	0.734174	DNA-binding transcriptional activator BaeR
baeS	0.688255	0.491292	0.436077	0.662781	0.0559978	0.927294	0.677281	0.106119	sensory histidine kinase BaeS
bamA	-0.811402	0.417135	0.119391	0.904965	-0.293569	0.300614	-0.285603	0.713244	outer membrane protein assembly factor BamA
bamB	-0.289682	0.77206	0.0438712	0.965007	-0.0100492	0.537548	0.136181	0.40863	outer membrane protein assembly factor BamB
bamC	0.423036	0.672269	1.38874	0.164913	0.0163878	0.804059	-0.102467	0.891174	outer membrane protein assembly factor BamC
bamD	0.565072	0.572025	1.58377	0.113247	0.000992387	0.965145	0.0884617	0.341286	outer membrane protein assembly factor BamD
bamE	1.17257	0.240969	0.494133	0.621213	0.180867	0.502495	-0.26009	0.291641	outer membrane protein assembly factor BamE
barA	-0.174219	0.861693	1.89276	0.0583897	-0.119329	0.702204	-0.226842	0.508327	sensory histidine kinase BarA
basR	-0.390331	0.696292	-0.38191	0.702528	-0.166625	0.658174	-0.830193	0.0828584	DNA-binding transcriptional dual regulator BasR
basS	-1.24314	0.213815	-0.359294	0.719375	0.185198	0.772296	-0.530943	0.11279	sensory histidine kinase BasS
bax	0.834963	0.403739	-0.635695	0.524975	0.197509	0.478153	-0.101722	0.895951	putative glycoside hydrolase Bax
bcp	0.373237	0.708972	0.598642	0.549412	-0.199625	0.902963	-0.525309	0.909388	thiol peroxidase
bcr	0.447987	0.654162	0.158641	0.873952	-0.352752	0.585077	-0.24203	0.807539	multidrug efflux pump Bcr
bcsA	0.820381	0.411999	1.29402	0.195657	0.495037	0.124752	0.125339	0.901526	cellulose synthase catalytic subunit
bcsB	-0.335284	0.737411	2.37685	0.0174614	0.0990636	0.688221	-0.77492	0.0476417	cellulose synthase periplasmic subunit
bcsC	0.218318	0.827181	-0.20437	0.838064	0.752216	0.138986	-0.219793	0.485594	cellulose biosynthesis protein BcsC
bcsE	0.22543	0.821645	-0.102337	0.918489	0.400886	0.367197	0.00944005	0.871515	c-di-GMP-binding protein BcsE
bcsF	0.36448	0.715499	0.126543	0.899302	1.1139	0.0792238	0.674014	0.498077	putative cellulose biosynthesis protein BcsF
bcsG	0.671279	0.502043	-0.526571	0.598492	0.82534	0.126327	0.588696	0.153991	cellulose phosphoethanolamine transferase
bcsQ	0.910611	0.3625	0.764117	0.444798	1.23787	0.0654032	1.1169	0.165159	pseudo
bcsZ	-0.649243	0.516181	-0.420042	0.674455	0.0160971	0.921803	-0.426039	0.12469	endo-1,4-D-glucanase
bdcA	-0.529481	0.596472	-0.0579659	0.953776	-0.266986	0.953963	-0.270689	0.512973	c-di-GMP-binding biofilm dispersal mediator protein
bdcR	0.0764331	0.939075	0.426659	0.669627	0.143202	0.527216	-0.471741	0.92019	putative transcriptional regulator BdcR
bdm	2.1661	0.0303039	2.30493	0.0211704	0.315017	0.0801595	0.696027	0.467378	biofilm-dependent modulation protein
beeE	1.45048	0.146925	0.760354	0.447043	0.525508	0.683389	-1.11918	0.226546	e14 prophage; putative protein BeeE
bepA	0.281386	0.778414	-0.896172	0.370161	0.569736	0.357279	0.374156	0.601749	beta-barrel assembly-enhancing protease
betA	-1.08413	0.278305	-1.21709	0.223569	0.108926	0.759081	-0.251735	0.343181	choline dehydrogenase
betB	-0.0820453	0.934611	-1.2174	0.223452	0.215417	0.545592	-0.375963	0.310356	betaine aldehyde dehydrogenase
betI	-0.910108	0.362766	-2.04763	0.0405964	0.130024	0.720615	0.100661	0.951202	DNA-binding transcriptional repressor BetI
betT	-0.0408402	0.967423	-1.39193	0.163944	-0.176366	0.959483	-0.156203	0.966636	choline:H(+) symporter
bfd	1.60699	0.108057	-1.88488	0.0594464	-0.238935	0.550958	-0.89234	0.0847112	bacterioferritin-associated ferredoxin
bfr	0.949271	0.342483	-1.21455	0.224539	0.495882	0.243089	0.385289	0.86943	bacterioferritin
bglA	-0.60495	0.545212	-0.144544	0.885071	0.580737	0.596992	0.279734	0.40983	6-phospho-beta-glucosidase A
bglB	0.0449803	0.964123	0.23168	0.816786	-0.875169	0.15836	-0.417877	0.19436	6-phospho-beta-glucosidase B
bglF	0.138841	0.889576	0.0904447	0.927934	-1.31826	0.00363878	0.118626	0.886135	beta-glucoside specific PTS enzyme II/BglG kinase/BglG phosphatase
bglG	-1.01815	0.308606	0.455492	0.648756	-1.23781	0.251771	-0.63954	0.339805	transcriptional antiterminator BglG
bglH	0.386566	0.699078	-0.425927	0.670161	-0.0857935	0.152046	0.370573	0.554271	carbohydrate-specific outer membrane porin, cryptic
bglJ	1.24274	0.213963	-0.883537	0.376946	-1.30692	0.123556	-0.78919	0.289282	DNA-binding transcriptional regulator BglJ
bglX	0.317564	0.750816	1.20007	0.230112	0.19683	0.874181	0.391425	0.110548	beta-D-glucoside glucohydrolase, periplasmic
bhsA	0.73152	0.464462	1.22214	0.221656	-0.070289	0.949184	0.366891	0.118794	DUF1471 domain-containing multiple stress resistance outer membrane protein BhsA
bioA	-0.233248	0.815569	-0.027002	0.978458	-1.59113	0.0198307	0.811838	0.436013	adenosylmethionine-8-amino-7-oxononanoate aminotransferase
bioB	-0.829407	0.406874	0.133453	0.893835	-0.107518	0.576899	0.60604	0.106901	biotin synthase
bioC	0.00638211	0.994908	-0.29856	0.765276	-0.494034	0.274514	0.251359	0.323171	malonyl-acyl carrier protein methyltransferase
bioD	-1.48117	0.138562	0.289655	0.772081	-0.46474	0.239797	-0.08439	0.840241	dethiobiotin synthetase
bioF	-0.4481	0.654081	-0.146747	0.883331	-0.360123	0.426154	0.29439	0.446571	8-amino-7-oxononanoate synthase
bioH	-0.74703	0.455046	-0.299665	0.764432	-0.193582	0.465563	-0.119895	0.924445	pimeloyl-acyl carrier protein methyl ester esterase
birA	0.11344	0.909682	1.31	0.190197	-0.175368	0.618081	-0.0804948	0.821622	DNA-binding transcriptional repressor/biotin-[acetyl-CoA-carboxylase] ligase BirA
bisC	-0.485163	0.627561	0.568726	0.569542	-0.0438817	0.783294	-0.347269	0.315322	biotin sulfoxide reductase
blc	-0.0629511	0.949805	-0.525842	0.598998	-0.968139	0.362484	0.0551436	0.681128	outer membrane lipoprotein Blc
blr	0.15632	0.875781	1.50858	0.131405	0.149847	0.83194	0.543485	0.536443	beta-lactam resistance protein
bluF	0.279275	0.780034	-0.737804	0.460633	-0.187728	0.989035	0.723836	0.0474259	blue light-responsive regulator of BluR
bluR	-0.189796	0.849469	-0.831103	0.405915	-0.0288342	0.658944	0.277212	0.513406	DNA-binding transcriptional repressor BluR
bolA	0.173079	0.862589	-0.246283	0.805463	0.0290313	0.718044	-0.854382	0.0563896	DNA-binding transcriptional dual regulator BolA
borD	0.0502703	0.959907	2.2645	0.0235435	-1.06694	0.130926	-1.56714	0.0755531	DLP12 prophage; prophage lipoprotein BorD
brnQ	0.0436842	0.965156	0.593107	0.553109	-0.694773	0.440077	-0.726904	0.804898	branched chain amino acid transporter BrnQ
bsmA	-0.219901	0.825949	-0.520946	0.602404	-0.110139	0.861829	-0.394911	0.169461	DUF1471 domain-containing putative lipoprotein BsmA
bssR	-0.189868	0.849412	-0.15635	0.875757	-0.333807	0.529953	-0.280408	0.216874	regulator of biofilm formation
bssS	0.278284	0.780795	-0.386655	0.699012	0.909413	0.114512	0.52206	0.799104	regulator of biofilm formation
btuB	-0.785367	0.432238	-0.0682314	0.945601	-0.151286	0.553804	-0.13892	0.797205	cobalamin/cobinamide outer membrane transporter
btuC	0.336452	0.73653	0.323219	0.746529	0.136723	0.992435	0.480981	0.193734	vitamin B12 ABC transporter membrane subunit
btuD	-1.03163	0.302246	-0.0536839	0.957187	0.529154	0.612898	0.212251	0.920446	vitamin B12 ABC transporter ATP binding subunit
btuE	-0.12624	0.899542	0.368615	0.712415	0.491954	0.759655	0.301013	0.984922	thioredoxin/glutathione peroxidase
btuF	-0.467947	0.639823	-0.0646351	0.948465	0.0896359	0.762704	0.242877	0.249369	vitamin B12 ABC transporter periplasmic binding protein
btuR	0.0390021	0.968889	1.02431	0.305687	0.0140911	0.939974	0.0251605	0.969972	cobinamide/cobalamin adenosyltransferase
cadA	-0.242329	0.808525	0.0353213	0.971824	1.33908	0.150941	2.22675	0.0946992	lysine decarboxylase 1
cadB	0.227981	0.819661	-0.0099554	0.992057	1.7314	0.112975	2.47197	0.0611582	lysine:cadaverine antiporter
cadC	0.257452	0.79683	1.14928	0.250439	-0.447531	0.99709	-0.45774	0.843281	DNA-binding transcriptional activator CadC
caiA	-0.197276	0.843612	0.398239	0.690454	0.370705	0.534904	-0.122941	0.364246	crotonobetainyl-CoA reductase
caiB	-1.06025	0.289033	0.824911	0.409422	0.249656	0.734188	-0.468006	0.149228	gamma-butyrobetainyl-CoA:carnitine CoA transferase
caiC	-0.870178	0.384203	0.840307	0.400736	-0.184725	0.738121	-0.56613	0.10684	carnitine-CoA ligase
caiD	0.317175	0.751111	0.159392	0.87336	0.192726	0.688619	-0.307821	0.825901	crotonobetainyl-CoA hydratase
caiE	-0.443584	0.657343	0.836116	0.40309	-0.303308	0.937627	-0.813009	0.12434	putative transferase CaiE
caiF	-0.0282939	0.977428	1.09055	0.275471	0.0832806	0.510513	-0.270016	0.235717	DNA-binding transcriptional activator CaiF
caiT	0.0891323	0.928977	-0.436893	0.662189	-0.806483	0.253038	0.128212	0.745101	L-carnitine:gamma-butyrobetaine antiporter
can	0.397402	0.691071	1.57213	0.11592	-0.320993	0.622941	-0.0688824	0.416655	carbonic anhydrase 2
carA	-0.549748	0.582492	1.1084	0.26769	-0.551843	0.446824	-0.518013	0.0787445	carbamoyl phosphate synthetase subunit alpha
carB	-0.371288	0.710423	0.981301	0.326444	-0.455304	0.47148	-0.422606	0.10017	carbamoyl phosphate synthetase subunit beta
casA	0.285096	0.775571	1.03654	0.29995	0.453458	0.494364	0.667134	0.011751	type I-E CRISPR system Cascade subunit CasA
casB	0.212636	0.831611	0.673934	0.500353	0.322546	0.30815	0.553708	0.128226	type I-E CRISPR system Cascade subunit CasB
casC	0.786456	0.431601	-0.4255	0.670472	0.246057	0.350421	-0.0387014	0.739648	type I-E CRISPR system Cascade subunit CasC
casD	-0.345157	0.729976	-0.755491	0.449955	0.670675	0.0848335	0.593689	0.176822	type I-E CRISPR system Cascade subunit CasD
casE	0.271847	0.78574	-0.158872	0.873769	0.657068	0.191931	0.556821	0.570767	pre-CRISPR RNA endonuclease
cbdA	-0.743335	0.457279	-0.225054	0.821937	0.505065	0.737957	1.90027	0.0503354	NA
cbdB	-0.279996	0.779481	-0.585333	0.558324	0.347402	0.784641	1.44329	0.196254	NA
cbdX	1.25657	0.20891	-0.455404	0.648818	0.710473	0.47766	1.06321	0.247565	NA
cbeA	-0.0883937	0.929564	-0.630462	0.528392	-1.40341	0.077557	0.529298	0.925603	CP4-44 prophage; cytoskeleton bundling-enhancing antitoxin CbeA
cbl	-0.17288	0.862746	-0.268983	0.787943	-0.386709	0.823868	-0.417743	0.488925	DNA-binding transcriptional activator Cbl
cbpA	-0.23259	0.81608	-0.793477	0.4275	0.893146	0.32448	1.15856	0.321399	curved DNA-binding protein
cbpM	-0.267241	0.789284	-0.887457	0.374833	0.913507	0.408618	1.40555	0.26945	chaperone modulator CbpM
cbrA	0.34303	0.731576	0.736949	0.461153	0.271045	0.487495	0.408516	0.318848	colicin M resistance protein
cbrB	0.624628	0.532215	2.08243	0.0373028	0.685539	0.13849	0.490917	0.330332	putative inner membrane protein
cbrC	0.422137	0.672925	1.22319	0.221259	0.696579	0.137314	0.176172	0.905405	UPF0167 family colicin E2 tolerance protein CbrC
cbtA	0.0255712	0.979599	0.529824	0.596234	-1.55992	0.0836291	0.0514413	0.928964	CP4-44 prophage; cytoskeleton-binding toxin CbtA
cca	-0.387484	0.698398	-0.270535	0.786748	-0.162276	0.569851	-0.430263	0.128186	fused tRNA nucleotidyltransferase/2',3'-cyclic phosphodiesterase/2' nucleotidase and phosphatase
ccmA	-0.449621	0.652984	0.792949	0.427807	-0.344816	0.476782	-0.521193	0.227489	heme trafficking system ATP-binding protein
ccmB	-0.762304	0.445879	0.753366	0.45123	-0.0732217	0.844915	-0.399435	0.18632	heme trafficking system membrane protein CcmB
ccmC	0.257223	0.797007	1.45067	0.146872	0.402412	0.420174	0.0150373	0.899626	heme trafficking system membrane protein CcmC
ccmD	-0.110727	0.911833	-0.924815	0.355062	-0.044081	0.695611	0.54363	0.742319	heme trafficking system membrane protein CcmD
ccmE	-0.29106	0.771005	-0.527762	0.597664	0.535079	0.877308	0.18227	0.667131	periplasmic heme chaperone
ccmF	-0.416638	0.676943	-1.46657	0.142492	0.251728	0.771448	0.204723	0.84301	holocytochrome c synthetase membrane subunit CcmF
ccmH	-0.173963	0.861895	-0.388936	0.697324	-0.102082	0.520456	0.0102996	0.918087	holocytochrome c synthetase - thiol:disulfide oxidoreductase CcmH
cdaR	-0.362619	0.716889	0.68454	0.493634	-0.257447	0.936515	-0.4698	0.115773	DNA-binding transcriptional activator CdaR
cdd	-0.0786529	0.937309	0.509929	0.610101	0.0536923	0.366071	0.588119	0.292558	cytidine/deoxycytidine deaminase
cdh	-0.287563	0.773681	1.11819	0.263484	-1.01017	0.235502	-1.04935	0.47132	CDP-diacylglycerol diphosphatase
cdsA	-0.0902205	0.928112	-0.040472	0.967717	-0.376341	0.401972	-0.196728	0.798345	CDP-diglyceride synthetase
cedA	0.172934	0.862703	1.41651	0.156626	-0.158964	0.86318	0.168414	0.19604	cell division modulator
cfa	-0.251646	0.801315	-0.437662	0.661632	1.02954	0.287199	1.39615	0.299757	cyclopropane fatty acyl phospholipid synthase
chaA	0.4189	0.675289	1.29996	0.193616	-0.131495	0.989195	0.314597	0.0603395	Na(+)/K(+):H(+) antiporter ChaA
chaB	0.318242	0.750301	-0.0927356	0.926114	0.738233	0.20729	0.718075	0.103299	putative cation transport regulator ChaB
chaC	-0.422778	0.672457	-1.29771	0.194387	0.597989	0.141737	0.457795	0.514795	glutathione-specific gamma-glutamylcyclotransferase
chbA	0.232979	0.815778	-0.687471	0.491786	1.6209	0.061269	0.532838	0.273166	N,N'-diacetylchitobiose-specific PTS enzyme IIA component
chbB	-0.202806	0.839287	-0.335673	0.737117	1.00445	0.234709	0.100293	0.75093	N,N'-diacetylchitobiose-specific PTS enzyme IIB component
chbC	-0.288415	0.773029	-0.616796	0.537369	1.43885	0.132845	1.38439	0.0942192	N,N'-diacetylchitobiose-specific PTS enzyme IIC component
chbF	0.200255	0.841281	-0.634721	0.52561	1.72099	0.134065	0.55494	0.279596	monoacetylchitobiose-6-phosphate hydrolase
chbG	0.127278	0.89872	-0.491245	0.623253	1.15431	0.138692	0.602937	0.440762	chitin disaccharide deacetylase
chbR	0.359862	0.71895	-0.552953	0.580295	1.40661	0.0429128	0.463362	0.379893	DNA-binding transcriptional dual regulator ChbR
cheA	-0.559576	0.575769	-0.861368	0.389035	0.329641	0.805807	0.351933	0.760383	chemotaxis protein CheA
cheB	-0.696388	0.486186	-1.07295	0.283294	0.583206	0.896551	0.586402	0.870157	protein-glutamate methylesterase/protein glutamine deamidase
cheR	-0.537719	0.590771	-0.979144	0.327509	0.471035	0.960713	0.407198	0.746734	chemotaxis protein methyltransferase
cheW	-0.448008	0.654148	-0.678056	0.497736	0.414846	0.932097	0.461994	0.879993	chemotaxis protein CheW
cheY	-0.529015	0.596795	-0.760487	0.446964	0.455214	0.889481	0.354121	0.952338	chemotaxis protein CheY
cheZ	-0.480021	0.631212	-0.786855	0.431367	0.441248	0.903106	0.38366	0.968135	chemotaxis protein CheZ
chiA	-0.501678	0.615894	-2.00005	0.0454948	-0.160881	0.924528	-0.241737	0.420221	endochitinase
chiP	-0.139938	0.888709	0.60236	0.546935	-0.247912	0.432585	-1.16004	0.0885772	chitobiose outer membrane channel
chiQ	-0.828046	0.407644	1.36602	0.171933	-0.715977	0.440389	-0.390797	0.480098	lipoprotein ChiQ
chiX	-0.442663	0.658009	0.072931	0.941861	-1.13767	0.05429	0.21263	0.959354	ncRNA
cho	0.172851	0.862768	0.249671	0.802842	0.0906973	0.823274	-0.195534	0.352865	endonuclease of nucleotide excision repair
chpB	-0.778258	0.436417	0.129286	0.897131	-0.0416626	0.730158	-0.765601	0.0928227	endoribonuclease toxin ChpB
chpS	-0.425169	0.670714	0.0509685	0.959351	0.463156	0.445332	-0.354856	0.290991	ChpS antitoxin of the ChpB-ChpS toxin-antitoxin system
chrR	-0.252172	0.800908	-0.851834	0.394306	0.599957	0.62144	0.00310184	0.415554	NA
cirA	1.98808	0.0468027	1.37558	0.16895	-0.895268	0.474301	-1.17456	0.144288	ferric dihyroxybenzoylserine outer membrane transporter
citA	0.179195	0.857784	-0.191167	0.848395	0.800914	0.140394	0.887092	0.104202	NA
citB	-0.45483	0.649232	2.21829	0.0265351	0.0505799	0.798118	-0.342332	0.351558	NA
citC	-1.14434	0.252483	0.288638	0.772859	-1.20655	0.247841	0.574338	0.992536	citrate lyase synthetase
citD	1.03049	0.302778	-0.0639764	0.948989	-0.599859	0.354777	1.11963	0.551297	citrate lyase acyl carrier protein
citE	0.249874	0.802685	-0.424675	0.671074	-1.40288	0.0422431	0.00887342	0.627136	citrate lyase beta subunit
citF	-0.31353	0.753878	0.883548	0.37694	-1.01959	0.273368	0.154654	0.65104	citrate lyase alpha subunit
citG	0.63954	0.522472	0.269941	0.787205	-1.61863	0.0246015	0.561623	0.987777	triphosphoribosyl-dephospho-CoA synthase
citT	-0.435851	0.662945	0.601613	0.547432	-0.956525	0.175188	0.425842	0.997843	citrate:succinate antiporter
citX	-0.22366	0.823022	0.0353407	0.971808	-0.633669	0.301334	0.606789	0.776307	apo-citrate lyase phosphoribosyl-dephospho-CoA transferase
clcA	-0.756365	0.44943	-0.554572	0.579187	0.117623	0.977732	0.49147	0.140448	chloride:H(+) antiporter ClcA
clcB	-0.446092	0.65553	0.482179	0.629679	-1.25742	0.0161295	-0.631803	0.292942	putative chloride:H(+) antiporter ClcB
clpA	0.000707678	0.999435	-0.995599	0.319445	0.780226	0.310081	0.200212	0.97526	ATP-dependent Clp protease ATP-binding subunit ClpA
clpB	-0.0236036	0.981169	-0.6089	0.542591	0.449054	0.185894	0.379585	0.999681	ClpB chaperone
clpP	-0.683853	0.494068	-1.18695	0.235248	0.192004	0.815272	-0.27666	0.383194	ATP-dependent Clp protease proteolytic subunit
clpS	-0.079717	0.936462	-1.01654	0.309374	0.453538	0.540721	0.305564	0.935438	specificity factor for ClpA-ClpP chaperone-protease complex
clpX	-0.171944	0.863482	-1.21423	0.224661	0.0426216	0.932464	-0.266959	0.650345	ATP-dependent Clp protease ATP-binding subunit ClpX
clsA	-0.206429	0.836456	-1.47542	0.140099	0.632306	0.43671	0.636986	0.284608	cardiolipin synthase A
clsB	0.825033	0.409353	-0.674906	0.499735	0.50356	0.527324	0.717141	0.423234	cardiolipin synthase B
clsC	-0.0749159	0.940282	-0.235463	0.813849	0.729596	0.299009	0.532773	0.4047	cardiolipin synthase C
cmk	0.103295	0.917729	2.7439	0.00607147	-0.581158	0.386616	-0.674475	0.480397	cytidylate kinase
cmoA	0.112236	0.910636	0.492774	0.622172	-0.27507	0.581459	0.133379	0.26237	carboxy-S-adenosyl-L-methionine synthase
cmoB	0.287162	0.773988	0.782461	0.433943	-0.277681	0.515495	-0.175644	0.305406	tRNA U34 carboxymethyltransferase
cmtA	0.405009	0.685471	-0.554197	0.579444	-0.530355	0.595418	0.506613	0.241182	mannitol-specific PTS enzyme IICB component CmtA
cmtB	0.923571	0.355709	-1.38475	0.166129	0.107474	0.614616	-0.441814	0.163306	mannitol-specific PTS enzyme IIA component CmtB
cnu	0.586213	0.557732	1.90028	0.0573968	-0.226267	0.701911	1.11974	0.148966	H-NS- and StpA-binding protein
coaA	-0.0237145	0.98108	1.02475	0.305479	-0.552559	0.637074	-0.391535	0.889463	pantothenate kinase
coaD	0.0668171	0.946727	2.07099	0.03836	-0.559983	0.301953	-0.872715	0.13701	pantetheine-phosphate adenylyltransferase
coaE	0.31146	0.755451	0.671955	0.501612	0.248242	0.508235	0.420533	0.316291	dephospho-CoA kinase
cobB	-0.545951	0.585099	0.739213	0.459778	0.523135	0.737655	0.0443948	0.988834	protein-lysine deacetylase/desuccinylase
cobC	-0.544965	0.585777	1.44999	0.147061	0.142254	0.857102	0.474303	0.282306	putative adenosylcobalamin phosphatase/alpha-ribazole phosphatase
cobS	-0.0559853	0.955353	-0.229991	0.818099	1.22002	0.28028	1.01516	0.112401	cobalamin 5'-phosphate synthase
cobT	-0.350892	0.725669	-0.81694	0.413963	1.32933	0.204371	0.957528	0.160449	nicotinate-nucleotide--dimethylbenzimidazole phosphoribosyltransferase
cobU	-0.211414	0.832564	-0.446766	0.655044	0.874807	0.0785172	0.629612	0.127628	cobinamide-P guanylyltransferase/cobinamide kinase
codA	-0.394636	0.693111	1.53062	0.125864	0.0912304	0.659722	-0.474526	0.30372	cytosine/isoguanine deaminase
codB	-0.593414	0.552904	1.69669	0.0897548	-0.0904993	0.527787	-0.640156	0.123336	cytosine transporter
cof	-0.104121	0.917073	-0.123374	0.901811	0.60586	0.289873	1.02125	0.0601403	HMP-PP phosphatase
cohE	-0.00146011	0.998835	0.481981	0.62982	-0.437048	0.610179	-0.0971475	0.697275	NA
copA	-0.0356821	0.971536	-0.632064	0.527345	0.91644	0.402431	1.5073	0.0882878	Cu(+) exporting P-type ATPase;soluble Cu(+) chaperone
corA	-0.356446	0.721506	-0.271091	0.786321	-0.302458	0.460023	-0.550926	0.910767	Ni(2(+))/Co(2(+))/Mg(2(+)) transporter
cpdA	-0.378173	0.705302	-0.377819	0.705565	0.0643955	0.939918	-0.387974	0.200672	cAMP phosphodiesterase
cpdB	-0.372239	0.709715	-0.58473	0.558729	1.16142	0.172588	0.426824	0.801596	2'3' cyclic nucleotide phosphodiesterase/3' nucleotidase
cpsB	2.37778	0.0174173	1.83986	0.0657895	-0.250071	0.686248	0.774436	0.218285	mannose-1-phosphate guanylyltransferase
cpsG	2.08367	0.03719	1.94138	0.0522121	-0.186954	0.77929	0.834754	0.184907	phosphomannomutase
cptA	-0.372633	0.709422	-0.688341	0.491238	-0.0780832	0.763714	-0.644532	0.0987174	NA
cpxA	0.661612	0.50822	0.844447	0.39842	0.103863	0.89315	0.00649735	0.991836	sensory histidine kinase CpxA
cpxP	1.37082	0.17043	1.39158	0.164049	0.697749	0.233747	1.14019	0.0541061	periplasmic protein CpxP
cpxR	0.767343	0.442878	1.29901	0.193941	0.249654	0.490188	-0.271109	0.428447	DNA-binding transcriptional dual regulator CpxR
cra	-0.847348	0.396801	-0.829563	0.406786	-0.0591993	0.958358	-0.651412	0.104715	DNA-binding transcriptional dual regulator Cra
creA	0.524113	0.6002	-0.145233	0.884527	0.118494	0.558542	0.0793579	0.455248	PF05981 family protein CreA
creB	0.174585	0.861406	-0.345762	0.729521	0.309239	0.546153	-0.0423775	0.542751	DNA-binding transcriptional regulator CreB
creC	0.287494	0.773734	-0.735603	0.461972	0.273267	0.640459	0.257415	0.370748	sensory histidine kinase CreC
creD	-0.649327	0.516127	-0.136652	0.891306	0.412243	0.259955	0.39581	0.566079	putative inner membrane protein
crfC	-0.130898	0.895856	-1.59534	0.110637	0.533972	0.789879	0.0490752	0.460261	clamp-binding sister replication fork colocalization protein
crl	0.0286057	0.977179	-1.14545	0.252022	0.395673	0.463028	-0.146776	0.434307	pseudo
croE	0.351903	0.724911	-0.348513	0.727455	-0.927375	0.28619	0.204692	0.990123	NA
crp	-0.194818	0.845536	0.20948	0.834074	0.0366885	0.950116	-0.543872	0.271883	DNA-binding transcriptional dual regulator CRP
crr	-0.0549558	0.956174	0.247744	0.804332	0.205689	0.508175	-0.160941	0.51924	Enzyme IIA(Glc)
csdA	0.380585	0.703512	0.113462	0.909664	0.0339153	0.988259	0.050183	0.880908	cysteine sulfinate desulfinase
csdE	-0.344712	0.730311	1.16505	0.243999	-0.430726	0.264339	-0.293758	0.543165	sulfur acceptor protein CsdE
csgA	0.242234	0.808599	-0.493464	0.621685	0.961471	0.236207	1.23305	0.106522	curlin, major subunit
csgB	-1.78113	0.0748913	0.993794	0.320323	0.0144891	0.851164	0.564721	0.792353	curlin, minor subunit
csgC	0.779276	0.435817	0.216932	0.828262	0.254715	0.334815	0.0448727	0.736629	inhibitor of CsgA amyloid formation
csgD	0.21326	0.831125	-0.253087	0.800201	0.625373	0.152518	1.46038	0.0144786	DNA-binding transcriptional dual regulator CsgD
csgE	-0.189874	0.849408	-0.106099	0.915504	0.780552	0.296582	1.58611	0.0362555	curli transport specificity factor
csgF	0.399502	0.689523	-1.33755	0.181042	0.74492	0.216981	1.30676	0.0910839	curli assembly component
csgG	0.714645	0.474828	-0.355855	0.721949	0.685819	0.202044	1.13657	0.0546611	curli secretion channel
csiD	-0.336984	0.736129	-1.72606	0.0843364	0.100531	0.660535	-0.16519	0.429453	PF08943 family protein CsiD
csiE	-0.94949	0.342371	-1.29652	0.194795	0.0691853	0.549898	-0.0695792	0.403892	stationary phase inducible protein CsiE
csiR	-0.0146874	0.988282	-1.97262	0.0485393	0.507568	0.405173	0.25772	0.787148	DNA-binding transcriptional repressor CsiR
cspA	0.200846	0.840819	0.672305	0.50139	-0.64483	0.598446	-0.778697	0.524325	cold shock protein CspA
cspB	0.0613127	0.95111	0.15922	0.873496	-0.395462	0.948203	-0.0530028	0.596328	Qin prophage; cold shock-like protein CspB
cspC	0.111835	0.910955	-0.806621	0.419885	-0.525603	0.286447	-1.17395	0.124273	stress protein, member of the CspA family
cspD	-0.22698	0.820439	-1.00065	0.316995	0.689751	0.316191	0.364313	0.746004	DNA replication inhibitor
cspE	0.0899814	0.928302	0.914363	0.360526	-0.635144	0.433672	-0.500011	0.572258	transcription antiterminator and regulator of RNA stability
cspF	-0.122838	0.902235	0.58425	0.559052	-0.610009	0.734896	-0.0736776	0.619382	Qin prophage; cold shock protein CspF
cspG	-0.0273224	0.978203	0.254607	0.799027	-0.57787	0.839733	-0.573312	0.886543	cold shock protein CspG
cspH	-0.632506	0.527056	0.811424	0.417122	-0.652543	0.733042	-0.272226	0.994316	CspA family protein CspH
cspI	0.0140079	0.988824	-0.277695	0.781247	0.460544	0.20969	1.38278	0.0307446	Qin prophage; cold shock protein CspI
csrA	0.563207	0.573294	0.389532	0.696883	0.0465108	0.694697	-0.042392	0.815352	carbon storage regulator
csrB	-0.150436	0.880421	-0.427734	0.668845	1.03937	0.337162	0.702621	0.552315	ncRNA
csrC	-0.0339936	0.972882	-0.324078	0.745879	0.590484	0.521145	1.11158	0.701747	ncRNA
csrD	0.836669	0.402778	-0.515757	0.606024	0.13777	0.544804	-0.249596	0.379525	regulator of CsrB and CsrC decay
cstA	-0.426771	0.669546	-1.49006	0.136207	0.0535912	0.683861	-0.307177	0.392304	carbon starvation protein A
cueO	0.0326515	0.973952	1.15198	0.249329	0.618634	0.509909	0.0969905	0.889436	cuprous oxidase/multicopper oxidase with role in copper homeostasis
cueR	-0.148655	0.881826	-0.156682	0.875496	0.166933	0.889929	-0.0164339	0.554669	DNA-binding transcriptional dual regulator CueR
curA	-0.133186	0.894046	-0.933391	0.350618	1.12735	0.186595	0.512113	0.940031	NADPH-dependent curcumin/dihydrocurcumin reductase
cusA	-0.424281	0.671361	-1.36337	0.172765	0.341652	0.565693	0.208597	0.833406	copper/silver export system RND permease
cusB	0.646091	0.51822	-0.494206	0.621161	-0.0783751	0.743839	0.804733	0.135431	copper/silver export system membrane fusion protein
cusC	0.102866	0.918069	-0.399166	0.689771	0.261411	0.279955	1.01671	0.311649	copper/silver export system outer membrane channel
cusF	0.629519	0.529009	-0.696409	0.486173	-0.386914	0.507349	1.26527	0.0520328	copper/silver export system periplasmic binding protein
cusR	-0.31155	0.755383	0.558281	0.576653	-0.0517197	0.930349	0.461262	0.336929	DNA-binding transcriptional activator CusR
cusS	0.168809	0.865947	0.935682	0.349437	-0.327688	0.31207	0.123911	0.728075	sensory histidine kinase CusS
cutA	-0.625643	0.531549	0.0231134	0.98156	0.442794	0.374513	0.764387	0.0830904	copper binding protein CutA
cutC	0.0672099	0.946415	-1.38843	0.165007	0.427743	0.241564	-0.120416	0.504565	protein CutC
cvpA	-0.403082	0.686888	0.781678	0.434404	-0.190574	0.312309	-0.169127	0.991999	colicin V production protein
cvrA	-0.162499	0.870913	-0.108886	0.913293	0.0210119	0.915768	-0.696913	0.0496822	putative K(+):H(+) antiporter
cyaA	1.20967	0.226407	-0.347807	0.727985	0.349865	0.516833	0.388729	0.35312	adenylate cyclase
cyaR	-0.694072	0.487637	-0.993438	0.320497	-0.294174	0.660073	-0.667372	0.869011	ncRNA
cyaY	-0.0339254	0.972937	1.22541	0.220422	-0.358627	0.445143	-0.598406	0.948185	frataxin CyaY
cybB	0.189078	0.850032	0.407351	0.683751	0.426049	0.599861	0.694867	0.101217	cytochrome b561
cybC	-0.402648	0.687207	-0.176204	0.860133	-0.0538495	0.799551	0.0135003	0.88232	pseudo
cycA	-0.231251	0.81712	-1.87624	0.0606228	-0.501189	0.977903	-0.642536	0.188188	serine/alanine/glycine/cycloserine:H(+)symporter
cydA	-0.536804	0.591403	0.520044	0.603033	1.22712	0.308145	0.646479	0.770986	cytochrome bd-I ubiquinol oxidase subunit I
cydB	-0.842847	0.399314	-0.41467	0.678384	1.51193	0.260607	1.36397	0.120537	cytochrome bd-I ubiquinol oxidase subunit II
cydC	-0.447207	0.654726	0.874421	0.381889	0.405689	0.914821	0.582896	0.299755	glutathione/L-cysteine ABC exporter subunit CydC
cydD	-0.317965	0.750511	1.19856	0.230699	0.444438	0.913732	0.653678	0.113924	glutathione/L-cysteine ABC exporter subunit CydD
cydX	-0.319942	0.749013	-0.567739	0.570212	1.67499	0.14551	1.50083	0.0978287	cytochrome bd-I ubiquinol oxidase subunit CydX
cynR	-0.48275	0.629273	0.656776	0.511325	-0.381392	0.33828	-0.642188	0.242587	DNA-binding transcriptional dual regulator CynR
cynS	0.388546	0.697612	0.188626	0.850386	-0.0721896	0.629191	0.841212	0.185833	cyanase
cynT	0.00536207	0.995722	0.476107	0.633998	-0.65941	0.114148	0.0647136	0.674645	carbonic anhydrase 1
cynX	0.392835	0.694442	-0.134626	0.892907	0.20166	0.306552	0.725373	0.153405	cyanate transporter
cyoA	-1.28788	0.197789	-1.45675	0.145185	-0.353995	0.334546	0.20959	0.941711	cytochrome bo3 ubiquinol oxidase subunit 2
cyoB	-1.38918	0.164778	-0.722793	0.469807	-0.304173	0.258801	0.428797	0.732279	cytochrome bo3 ubiquinol oxidase subunit 1
cyoC	-0.877321	0.380312	-0.500161	0.616962	-0.197469	0.36984	0.673685	0.203237	cytochrome bo3 ubiquinol oxidase subunit 3
cyoD	-0.396207	0.691952	-0.603902	0.545909	-0.0642512	0.514349	0.77003	0.0963407	cytochrome bo3 ubiquinol oxidase subunit 4
cyoE	-0.204409	0.838034	-0.324819	0.745318	0.0390232	0.714669	0.904592	0.0179077	heme O synthase
cysA	0.242096	0.808706	1.68678	0.0916455	-0.0513534	0.616264	-0.398776	0.140506	sulfate/thiosulfate ABC transporter ATP binding subunit
cysB	0.187267	0.851451	0.230907	0.817387	0.0288484	0.849466	-0.696232	0.0227495	DNA-binding transcriptional dual regulator CysB
cysC	0.0966681	0.92299	1.33674	0.181309	0.0206301	0.672113	-0.295606	0.223468	adenylyl-sulfate kinase
cysD	0.631817	0.527506	1.55817	0.119194	-0.135731	0.769308	-0.461359	0.316135	sulfate adenylyltransferase subunit 2
cysE	-0.276989	0.781788	-0.700506	0.483611	0.233526	0.586847	-0.0332195	0.863574	serine acetyltransferase
cysG	-0.691344	0.48935	-0.675042	0.499649	0.254295	0.956252	0.302123	0.5033	siroheme synthase
cysH	0.289702	0.772044	1.69811	0.0894861	-0.386509	0.82966	-0.540033	0.0856669	phosphoadenosine phosphosulfate reductase
cysI	0.386617	0.69904	1.97125	0.0486955	-0.381313	0.989062	-0.586574	0.0853412	sulfite reductase, hemoprotein subunit
cysJ	0.260537	0.79445	1.98077	0.0476176	-0.31619	0.935635	-0.556417	0.153648	sulfite reductase, flavoprotein subunit
cysK	0.423231	0.672127	1.0026	0.316056	0.407551	0.390435	0.0573356	0.69067	O-acetylserine sulfhydrylase A
cysM	0.599863	0.548598	2.31355	0.0206922	-0.407387	0.677229	-0.838371	0.3635	cysteine synthase B
cysN	-0.0211533	0.983123	1.14393	0.252651	0.0330685	0.4752	-0.21064	0.244666	sulfate adenylyltransferase subunit 1
cysP	-0.296928	0.766522	1.21914	0.222793	-0.0897993	0.734374	-0.499267	0.290286	thiosulfate/sulfate ABC transporter periplasmic binding protein CysP
cysQ	0.410178	0.681676	-1.20372	0.228696	0.781729	0.157807	0.0708507	0.534199	3'(2'),5'-bisphosphate nucleotidase
cysS	0.231177	0.817178	1.61068	0.107251	-0.123243	0.62459	-0.776146	0.726615	cysteine--tRNA ligase
cysT	1.12418	0.260938	0.301738	0.762852	0.122624	0.751213	0.0636529	0.589497	tRNA
cysU	0.399757	0.689335	1.68399	0.0921833	0.178585	0.60072	-0.45035	0.166055	sulfate/thiosulfate ABC transporter inner membrane subunit CysU
cysW	-0.148835	0.881684	1.34996	0.177028	-0.144928	0.735952	-0.451359	0.141331	sulfate/thiosulfate ABC transporter inner membrane subunit CysW
cysZ	0.781282	0.434637	2.64688	0.0081238	0.0980938	0.972074	0.314976	0.280588	sulfate:H(+) symporter
cytR	-0.597847	0.549942	0.183594	0.854332	-0.513507	0.917019	-0.926228	0.189645	DNA-binding transcriptional repressor CytR
dacA	0.228353	0.819372	1.99954	0.0455504	-0.327623	0.470436	-0.336958	0.821077	D-alanyl-D-alanine carboxypeptidase DacA
dacB	-0.228657	0.819136	0.795154	0.426524	-0.20283	0.461814	-0.034377	0.552573	peptidoglycan DD-endopeptidase DacB
dacC	-0.0708099	0.943549	-0.219222	0.826477	0.235899	0.907867	0.608202	0.250649	D-alanyl-D-alanine carboxypeptidase DacC
dacD	0.439279	0.660459	0.185788	0.852611	0.691871	0.238667	0.420635	0.426107	D-alanyl-D-alanine carboxypeptidase DacD
dadA	-0.0258112	0.979408	-1.08029	0.280011	0.408873	0.573307	0.366743	0.919113	D-amino acid dehydrogenase
dadX	0.356889	0.721175	-1.10279	0.270119	0.374186	0.58339	0.316154	0.952052	alanine racemase 2
dam	0.0405393	0.967663	1.04535	0.295861	-0.270243	0.57935	-0.141771	0.953553	DNA adenine methyltransferase
damX	-0.283833	0.776538	1.10859	0.267605	-0.221268	0.430487	0.0266702	0.658004	cell division protein DamX
dapA	0.238327	0.811627	0.971832	0.331134	0.168666	0.959542	0.168112	0.532982	4-hydroxy-tetrahydrodipicolinate synthase
dapB	0.170995	0.864228	-0.239945	0.810373	0.252218	0.917012	-0.380444	0.784453	4-hydroxy-tetrahydrodipicolinate reductase
dapD	0.752887	0.451518	-0.175068	0.861026	0.0745346	0.745836	-0.319673	0.762125	tetrahydrodipicolinate succinylase
dapE	1.14451	0.252412	-1.08526	0.277805	0.142559	0.526368	-0.183618	0.849457	succinyl-diaminopimelate desuccinylase
dapF	-0.260017	0.794851	-0.724995	0.468455	-0.0369017	0.808066	-0.400476	0.268555	diaminopimelate epimerase
dauA	-0.648686	0.516542	-0.333014	0.739124	-0.589864	0.102256	-0.15143	0.472044	aerobic C4-dicarboxylate transporter DauA
dbpA	-0.0435966	0.965226	0.694825	0.487165	-0.707157	0.256693	-0.803065	0.997056	ATP-dependent RNA helicase DbpA
dcd	0.611306	0.540997	0.793495	0.427489	0.0581206	0.961492	-0.360946	0.214728	dCTP deaminase
dcm	-0.180317	0.856904	1.72691	0.0841837	0.137345	0.990372	0.30568	0.431642	DNA-cytosine methyltransferase
dcp	-0.0366077	0.970798	0.364292	0.71564	0.856991	0.329348	1.10565	0.0837518	peptidyl-dipeptidase Dcp
dcrB	0.216889	0.828295	0.336759	0.736299	0.348571	0.762311	-0.381242	0.284478	periplasmic bacteriophage sensitivity protein DcrB
dctA	-1.2768	0.201674	0.71959	0.471778	0.00993065	0.939042	0.373031	0.418763	C4 dicarboxylate/orotate:H(+) symporter
dctR	0.120153	0.904362	0.408503	0.682905	0.277419	0.536827	2.41184	0.0551978	putative DNA-binding transcriptional regulator DctR
dcuA	-0.954838	0.33966	-1.07903	0.280574	0.763714	0.608424	-0.197351	0.379963	C4-dicarboxylate transporter DcuA
dcuB	-0.370308	0.711153	0.583851	0.559321	-0.00200775	0.710523	-0.14004	0.371685	anaerobic C4-dicarboxylate transporter DcuB
dcuC	-0.389514	0.696896	1.1953	0.231971	-0.597011	0.167806	-0.588868	0.095494	anaerobic C4-dicarboxylate transporter DcuC
dcuD	-0.471276	0.637444	-0.341247	0.732918	-1.06926	0.0706733	0.0865267	0.614926	putative transporter DcuD
dcuR	-0.786808	0.431394	0.313516	0.753889	0.137289	0.958818	-0.425491	0.178604	DNA-binding transcriptional activator DcuR
dcuS	-0.964679	0.334705	-0.0129734	0.989649	-0.312473	0.342495	-0.823039	0.0331384	sensory histidine kinase DcuS
dcyD	-0.508343	0.611213	-0.345718	0.729554	0.394291	0.890635	0.0699028	0.690828	D-cysteine desulfhydrase
ddlA	-1.22884	0.21913	-0.71614	0.473905	-0.362885	0.183746	-0.0810676	0.7542	D-alanine--D-alanine ligase A
ddlB	0.225315	0.821735	-0.889171	0.373911	-0.000725858	0.87825	0.286616	0.281565	D-alanine--D-alanine ligase B
ddpA	0.0342085	0.972711	-0.520697	0.602578	-0.19141	0.723819	-0.274665	0.423522	putative D,D-dipeptide ABC transporter periplasmic binding protein
ddpB	-0.0736975	0.941251	-0.34674	0.728786	0.115812	0.659662	-0.333821	0.389832	putative D,D-dipeptide ABC transporter membrane subunit DdpB
ddpC	0.0423838	0.966193	-0.659276	0.509719	-0.0613375	0.975434	-0.0478251	0.525873	putative D,D-dipeptide ABC transporter membrane subunit DdpC
ddpD	-0.206424	0.836459	-1.11571	0.264544	0.32406	0.570123	0.297479	0.852856	putative D,D-dipeptide ABC transporter ATP-binding subunit DdpD
ddpF	0.415031	0.678119	-0.527831	0.597616	-0.0378579	0.931997	0.629615	0.587537	putative D,D-dipeptide ABC transporter ATP-binding subunit DdpF
ddpX	-0.335034	0.7376	-1.29057	0.196854	-0.138084	0.869401	0.0334654	0.526152	D-alanyl-D-alanine dipeptidase
deaD	0.122999	0.902108	0.830716	0.406134	-0.668052	0.284302	-0.237407	0.0919681	ATP-dependent RNA helicase DeaD
dedA	0.540835	0.588621	2.60059	0.00930639	0.457054	0.582316	0.381626	0.236609	DedA family protein DedA
dedD	-0.0272812	0.978235	0.865894	0.386548	-0.054943	0.65171	-0.107546	0.859348	cell division protein DedD
def	0.627451	0.530363	0.634229	0.525932	-0.279774	0.482021	-0.523137	0.148607	peptide deformylase
degP	1.47255	0.140872	0.135235	0.892426	0.388521	0.400046	-0.323472	0.467254	periplasmic serine endoprotease DegP
degQ	0.373239	0.708971	0.598281	0.549652	0.750632	0.321724	-0.166917	0.649585	periplasmic serine endoprotease
degS	0.709914	0.477757	1.09054	0.275477	0.0977903	0.653027	0.192952	0.431312	serine endoprotease
deoA	-0.204071	0.838298	-0.0815382	0.935014	-0.346384	0.535653	-0.31429	0.717197	thymidine phosphorylase
deoB	-0.0601826	0.95201	0.305299	0.760138	0.414058	0.286093	0.167989	0.637848	phosphopentomutase
deoC	-0.392149	0.694948	0.241787	0.808946	-0.345406	0.761245	-0.496807	0.569723	deoxyribose-phosphate aldolase
deoD	-0.138838	0.889578	0.135099	0.892533	-0.34489	0.704558	-0.991626	0.331801	purine nucleoside phosphorylase
deoR	0.576389	0.564352	0.920919	0.357093	-0.0145745	0.809925	0.199255	0.489257	DNA-binding transcriptional repressor DeoR
der	-0.211161	0.832762	0.333467	0.738782	-0.633693	0.221366	-0.50651	0.819106	50S ribosomal subunit stability factor
dfp	-0.997329	0.318605	0.547893	0.583765	-0.200329	0.370264	-0.140947	0.698659	fused 4'-phosphopantothenoylcysteine decarboxylase and phosphopantothenoylcysteine synthetase
dgcZ	0.68491	0.493401	1.97819	0.0479075	0.088788	0.8598	0.530989	0.422623	diguanylate cyclase DgcZ
dgkA	0.634883	0.525505	1.25514	0.209429	-0.452942	0.246024	-0.44179	0.318346	diacylglycerol kinase
dgoA	0.103262	0.917755	-0.622648	0.533516	-0.360881	0.904716	-0.945317	0.0446484	2-dehydro-3-deoxy-6-phosphogalactonate aldolase
dgoD	-0.261274	0.793881	-1.72014	0.0854066	0.379655	0.406	0.00859284	0.570242	D-galactonate dehydratase
dgoK	-0.462453	0.643757	-1.14209	0.253418	-0.644388	0.744668	-0.820595	0.0644327	2-dehydro-3-deoxygalactonokinase
dgoR	-0.329291	0.741936	-1.08289	0.278859	-0.47796	0.821725	-1.16824	0.0321114	putative DNA-binding transcriptional regulator DgoR
dgoT	-0.484217	0.628232	-1.22917	0.219006	-0.0804271	0.791187	-0.104847	0.549063	putative D-galactonate transporter
dgt	0.240682	0.809801	-0.420581	0.674061	0.66972	0.212062	-0.172534	0.47636	dGTP triphosphohydrolase
dhaK	0.132883	0.894286	0.674677	0.499881	0.358	0.370754	0.0261728	0.638812	dihydroxyacetone kinase subunit K
dhaL	0.136818	0.891174	0.41394	0.678918	0.302232	0.23881	0.0923254	0.655755	dihydroxyacetone kinase subunit L
dhaM	-0.0673009	0.946342	0.131869	0.895088	0.0930281	0.41394	0.0529223	0.502776	dihydroxyacetone kinase subunit M
dhaR	-0.313835	0.753646	-1.02302	0.306296	0.253991	0.253853	-0.201813	0.604336	DNA-binding transcriptional dual regulator DhaR
diaA	0.0270472	0.978422	-1.01886	0.308271	0.180334	0.560782	-0.326389	0.201672	DnaA initiator-associating factor for replication initiation
dicA	0.148767	0.881737	0.0325651	0.974021	0.252976	0.436158	0.78997	0.0959877	DNA-binding transcriptional dual regulator DicA
dicB	1.02976	0.303124	-1.54321	0.12278	-0.0847049	0.462425	1.11931	0.221616	Qin prophage; cell division inhibition protein DicB
dicC	0.259324	0.795385	-1.43781	0.150487	0.902107	0.274093	0.246577	0.383352	Qin prophage; DNA-binding transcriptional regulator for DicB
dicF	0.0721303	0.942498	-0.0166373	0.986726	-0.0172327	0.972675	0.123737	0.750946	ncRNA
dinB	0.26402	0.791764	1.2291	0.219035	0.0203817	0.854304	0.0471804	0.871788	DNA polymerase IV
dinD	-0.26734	0.789207	-0.327283	0.743454	-0.344871	0.803097	-1.09433	0.0520447	DNA damage-inducible protein D
dinF	-0.0768866	0.938714	0.839767	0.401039	-0.284899	0.645629	-0.434003	0.998655	DNA damage-inducible protein F
dinG	-0.644568	0.519207	0.220513	0.825472	-0.227738	0.411227	-0.0439594	0.869323	ATP-dependent DNA helicase DinG
dinI	0.132862	0.894302	1.50067	0.133442	-0.563322	0.202732	-0.478264	0.339443	DNA damage-inducible protein I
dinJ	0.434534	0.663901	0.499011	0.617772	0.483076	0.519976	0.492505	0.448135	antitoxin/DNA-binding transcriptional repressor DinJ
dinQ	-0.270177	0.787024	-0.572641	0.566888	-0.157864	0.572411	0.895393	0.294263	UV inducible membrane toxin DinQ
djlA	0.511561	0.608958	1.02193	0.306815	-0.0970224	0.806853	0.0969091	0.578879	co-chaperone protein DjlA
djlB	0.286095	0.774805	-0.222803	0.823689	-1.20766	0.42257	0.691757	0.283768	putative chaperone
djlC	0.136135	0.891715	-1.22343	0.221166	0.60394	0.0775723	0.321454	0.463625	co-chaperone DjlC
dkgA	-0.645287	0.518741	-1.14402	0.252615	0.979972	0.127119	1.15068	0.0701243	methylglyoxal reductase DkgA
dkgB	0.0415003	0.966897	1.20171	0.229477	0.601336	0.519263	1.0006	0.0276462	methylglyoxal reductase DkgB
dksA	-0.120692	0.903935	0.0967767	0.922904	-0.157003	0.911984	-1.08211	0.268755	RNA polymerase-binding transcription factor DksA
dld	-0.181104	0.856286	-0.943557	0.345396	0.864664	0.484594	0.680112	0.697098	D-lactate dehydrogenase
dmlA	-0.317896	0.750564	-0.419427	0.674904	1.10527	0.304765	1.10808	0.720238	D-malate/3-isopropylmalate dehydrogenase (decarboxylating)
dmlR	-0.598995	0.549176	-0.592235	0.553693	-0.413698	0.74294	-0.867574	0.0701005	DNA-binding transcriptional regulator DmlR
dmsA	-0.425956	0.67014	0.510432	0.609749	-0.600229	0.174675	-0.575767	0.170675	dimethyl sulfoxide reductase subunit A
dmsB	-1.21084	0.225958	1.15709	0.247234	0.29699	0.685948	-0.177327	0.411897	dimethyl sulfoxide reductase subunit B
dmsC	-0.389064	0.697229	-1.83396	0.0666598	0.397624	0.547628	0.487766	0.805753	dimethyl sulfoxide reductase subunit C
dmsD	0.00614568	0.995096	0.340455	0.733514	0.00374529	0.965342	0.193572	0.340996	redox enzyme maturation protein DmsD
dnaA	0.163605	0.870042	0.17453	0.861449	-0.0835357	0.812517	-0.241559	0.763441	chromosomal replication initiator protein DnaA
dnaB	-0.176182	0.860151	0.917729	0.358761	-0.37741	0.524753	-0.227311	0.845779	replicative DNA helicase
dnaC	-0.0299275	0.976125	-0.411054	0.681033	0.0497157	0.793477	-0.247582	0.326114	DNA replication protein DnaC
dnaE	-0.102926	0.918022	0.627798	0.530136	-0.412391	0.411947	-0.251633	0.67456	DNA polymerase III subunit alpha
dnaG	-0.0640927	0.948896	0.484854	0.62778	-0.659334	0.331579	-0.566167	0.681447	DNA primase
dnaJ	-0.310737	0.756001	-0.538268	0.590392	-0.543729	0.828333	-0.361172	0.991162	chaperone protein DnaJ
dnaK	-0.362664	0.716856	-0.938768	0.34785	-0.557884	0.995724	-0.537989	0.427913	chaperone protein DnaK
dnaN	0.271765	0.785803	0.756496	0.449352	-0.243748	0.470306	-0.359846	0.343361	beta sliding clamp
dnaQ	0.0882886	0.929647	-1.37627	0.168737	0.0789386	0.726215	0.181151	0.408808	DNA polymerase III subunit epsilon
dnaT	-0.334428	0.738057	-0.417357	0.676417	0.265253	0.7271	-0.115698	0.551714	primosomal protein DnaT
dnaX	0.0248836	0.980148	0.362691	0.716836	0.024792	0.812247	0.269603	0.167968	DNA polymerase III subunit gamma;DNA polymerase III subunit tau
dosC	0.144912	0.88478	-0.594051	0.552478	1.14355	0.255559	1.37022	0.0746345	diguanylate cyclase DosC
dosP	0.10642	0.915249	-0.815101	0.415015	1.0356	0.395702	1.47696	0.0754411	oxygen-sensing c-di-GMP phosphodiesterase DosP
dppA	-0.592865	0.553272	-1.29591	0.195005	-0.405858	0.84661	-0.664487	0.121392	dipeptide ABC transporter periplasmic binding protein
dppB	0.242458	0.808426	-1.55089	0.120929	-0.435121	0.873457	-0.709251	0.129614	dipeptide ABC transporter membrane subunit DppB
dppC	-0.125773	0.899911	-1.78792	0.0737891	-0.58876	0.708625	-0.842348	0.113536	dipeptide ABC transporter membrane subunit DppC
dppD	0.279936	0.779526	-1.53639	0.124444	-0.597859	0.844716	-0.906723	0.197276	dipeptide ABC transporter ATP binding subunit DppD
dppF	0.0983906	0.921622	-1.86017	0.0628613	-0.945787	0.397718	-0.906929	0.512557	dipeptide ABC transporter ATP binding subunit DppF
dps	0.135695	0.892063	-0.0366014	0.970803	0.996074	0.248138	1.74522	0.245164	stationary phase nucleoid protein that sequesters iron and protects DNA from damage
dsbA	0.530074	0.59606	2.48845	0.0128303	-0.232219	0.614663	-0.615524	0.743505	thiol:disulfide oxidoreductase DsbA
dsbB	0.281431	0.77838	1.3227	0.185935	-0.0902466	0.723306	0.391053	0.224288	protein thiol:quinone oxidoreductase DsbB
dsbC	0.740599	0.458936	2.01032	0.0443978	-0.0246985	0.94985	-0.164385	0.822618	protein disulfide isomerase DsbC
dsbD	-0.230949	0.817354	0.162426	0.87097	0.257181	0.901053	0.422057	0.403348	protein disulfide oxidoreductase - DsbDreduced
dsbE	-1.53523	0.124726	-1.40874	0.158913	0.196849	0.887307	0.079183	0.924395	NA
dsbG	0.0737549	0.941205	0.814528	0.415343	-0.510623	0.25252	-0.474281	0.769048	protein sulfenic acid reductase DsbG
dsdA	0.022929	0.981707	0.111468	0.911245	-0.38882	0.95864	-0.370978	0.935295	D-serine ammonia-lyase
dsdC	-0.439567	0.66025	-0.111211	0.911449	-0.580299	0.824462	-0.98404	0.0605832	DNA-binding transcriptional dual regulator DsdC
dsdX	0.163178	0.870378	-0.152312	0.878941	-0.46341	0.981467	-0.271223	0.894207	D-serine transporter
dsrA	1.01516	0.310028	-1.08078	0.279795	-0.557204	0.361982	0.0877908	0.664165	ncRNA
dsrB	0.205809	0.83694	1.50782	0.131599	0.421858	0.247448	-0.515301	0.368106	protein DsrB
dtd	-0.000901562	0.999281	-1.52059	0.128364	0.677726	0.177209	-0.309522	0.737575	D-aminoacyl-tRNA deacylase
dtpA	-0.137946	0.890283	1.45047	0.146927	-0.439968	0.45829	-1.02847	0.923695	dipeptide/tripeptide:H(+) symporter DtpA
dtpB	-0.230951	0.817353	-0.700698	0.483492	0.669817	0.280081	0.261867	0.667036	dipeptide/tripeptide:H(+) symporter DtpB
dtpC	0.38616	0.699378	0.618005	0.536572	0.839561	0.102763	0.975736	0.143328	dipeptide/tripeptide:H(+) symporter DtpC
dtpD	-0.600026	0.548489	-0.130746	0.895977	-0.684551	0.300622	-0.350083	0.964708	dipeptide:H(+) symporter DtpD
dusA	0.0288179	0.97701	0.792934	0.427816	-0.269304	0.693675	-0.478986	0.941062	tRNA-dihydrouridine synthase A
dusB	0.177386	0.859205	1.46706	0.14236	-0.790844	0.204436	-0.916578	0.51485	tRNA-dihydrouridine synthase B
dusC	0.0697199	0.944417	0.776518	0.437443	-0.551043	0.407451	-0.779656	0.777885	tRNA-dihydrouridine(16) synthase
dut	-0.358417	0.720031	0.992556	0.320926	-0.445162	0.240764	-0.866719	0.334617	deoxyuridine triphosphatase
dxr	0.534281	0.593147	1.53409	0.125007	-0.194137	0.458048	0.453874	0.538742	1-deoxy-D-xylulose 5-phosphate reductoisomerase
dxs	0.00186119	0.998515	1.13317	0.257142	-0.32212	0.323734	-0.454709	0.214187	1-deoxy-D-xylulose-5-phosphate synthase
eaeH	1.61067	0.107251	-0.0866638	0.930939	-0.335993	0.429472	0.507379	0.80107	pseudo
eamA	-0.0473425	0.96224	-1.3514	0.176566	0.817711	0.0530378	0.626527	0.156965	cysteine/O-acetylserine exporter EamA
eamB	0.963041	0.335527	-0.0281311	0.977558	0.00153301	0.779511	1.05813	0.105941	cysteine/O-acetylserine exporter EamB
ebgA	-1.22782	0.219515	0.0213964	0.982929	-0.621632	0.450138	-0.752466	0.14789	evolved beta-D-galactosidase subunit alpha
ebgC	-0.0988809	0.921233	-0.303927	0.761183	0.0563427	0.969272	-1.25293	0.0857646	DUF386 domain-containing evolved beta-D-galactosidase subunit beta
ebgR	-0.813934	0.415683	1.12834	0.259174	-0.463277	0.265653	-0.747375	0.12211	DNA-binding transcriptional repressor EbgR
ecnA	0.332294	0.739667	0.525595	0.599169	-0.748842	0.438479	-0.401275	0.684687	entericidin A lipoprotein, antidote to entericidin B
ecnB	0.106677	0.915045	-0.0483876	0.961407	-0.5571	0.620014	-0.273671	0.578059	bacteriolytic entericidin B lipoprotein
eco	0.384813	0.700376	0.952862	0.34066	0.515238	0.509107	0.255984	0.858954	serine protease inhibitor ecotin
ecpA	0.355596	0.722143	-0.158609	0.873977	-0.95081	0.0988682	0.049655	0.792913	common pilus major subunit
ecpB	-0.684487	0.493668	0.742483	0.457795	0.0932344	0.989326	0.975588	0.141893	putative fimbrial chaperone EcpB
ecpC	-0.374828	0.707788	-0.335901	0.736945	-0.121364	0.729931	0.420943	0.689671	putative fimbrial usher protein EcpC
ecpD	-0.775618	0.437975	-0.239631	0.810617	0.0385339	0.80574	-0.0915819	0.515344	fimbrial adhesin EcpD
ecpE	-0.170054	0.864968	-0.0843158	0.932805	0.570517	0.314306	0.44036	0.991737	putative fimbrial chaperone EcpE
ecpR	1.13339	0.257051	0.282537	0.777531	-1.50576	0.152432	-0.890684	0.0924426	DNA-binding transcriptional dual regulator MatA
eda	0.0217719	0.98263	-0.394006	0.693577	0.794185	0.266779	1.0884	0.0516223	KHG/KDPG aldolase
edd	-0.697491	0.485495	0.396098	0.692033	0.356379	0.409056	-0.0462615	0.695819	phosphogluconate dehydratase
efeB	1.29349	0.195842	0.000992919	0.999208	-0.910669	0.349127	-1.83302	0.0105935	heme-containing peroxidase/deferrochelatase
efeO	1.06673	0.286092	1.69827	0.0894565	-0.773936	0.383296	-1.63617	0.0518997	ferrous iron transport system protein EfeO
efeU	1.08374	0.278482	-1.05371	0.292015	-0.450751	0.673672	-0.888787	0.303638	pseudo
efp	0.224161	0.822632	1.42631	0.15378	-0.604432	0.36877	-0.714448	0.993421	protein chain elongation factor EF-P
elaA	0.375343	0.707405	-0.739712	0.459475	0.931629	0.188123	0.258547	0.629879	putative N-acetyltransferase ElaA
elaB	-0.0231886	0.9815	-1.07516	0.282304	1.03653	0.192479	0.765431	0.425171	tail anchored inner membrane protein
elaD	0.315523	0.752364	1.21727	0.223503	-0.277843	0.974487	0.477776	0.338716	protease ElaD
elbB	0.0353655	0.971788	-0.6215	0.534271	1.06681	0.25954	0.630731	0.77034	low activity glyoxalase ElbB
elfA	0.274671	0.783569	-0.39586	0.692208	0.257176	0.573881	-0.393442	0.405632	putative laminin-binding fimbrial subunit
elfC	0.948749	0.342748	-0.450476	0.652367	0.390353	0.352689	0.670533	0.0742311	putative fimbrial usher protein ElfC
elfD	0.552802	0.580399	0.41891	0.675282	-0.791505	0.429386	0.101637	0.414164	putative fimbrial chaperone ElfD
elfG	0.330559	0.740978	-0.921412	0.356835	0.201994	0.695957	0.393854	0.488952	putative fimbrial-like adhesin protein
elyC	-0.202142	0.839806	0.0780069	0.937823	-0.562397	0.433263	-0.501332	0.105507	envelope biogenesis factor
emrA	-1.13793	0.255149	1.33971	0.18034	-0.17508	0.487767	-0.138047	0.862537	multidrug efflux pump membrane fusion protein EmrA
emrB	-0.932727	0.350961	1.04915	0.29411	-0.461224	0.202474	-0.403491	0.710012	multidrug efflux pump membrane subunit EmrB
emrD	-0.159368	0.873379	2.42098	0.0154786	-0.389112	0.415825	-0.0267468	0.712609	multidrug efflux pump EmrD
emrE	0.143714	0.885726	0.752009	0.452046	-0.718827	0.551508	0.227789	0.302223	multidrug/betaine/choline efflux transporter EmrE
emrK	0.280456	0.779127	1.60449	0.108607	-0.300858	0.879818	-0.862617	0.63164	tripartite efflux pump membrane fusion protein EmrK
emrY	0.329092	0.742086	0.974965	0.329577	-0.888223	0.544704	-0.485968	0.895421	tripartite efflux pump membrane subunit EmrY
emtA	-0.129201	0.897199	0.703817	0.481547	-0.342307	0.361866	0.187989	0.582981	lytic murein transglycosylase E
endA	0.224151	0.82264	1.97055	0.0487752	-1.03809	0.278037	-1.10722	0.136347	DNA-specific endonuclease I
eno	-0.200915	0.840765	1.17711	0.239153	0.366681	0.888159	0.759411	0.0678372	enolase
entA	1.90255	0.0570995	1.49556	0.134768	-0.759979	0.750993	-1.21419	0.0932683	2,3-dihydro-2,3-dihydroxybenzoate dehydrogenase
entB	1.90265	0.0570868	1.67735	0.0934733	-0.659659	0.827244	-1.25847	0.0479195	enterobactin synthase component B
entC	1.81366	0.0697298	1.44601	0.148174	-0.865817	0.442495	-1.50413	0.0165961	isochorismate synthase EntC
entD	1.64708	0.0995425	1.29472	0.195418	-1.43463	0.277307	-0.404604	0.496471	phosphopantetheinyl transferase EntD
entE	2.02938	0.0424196	1.64163	0.100666	-0.753993	0.647336	-1.2532	0.0685144	2,3-dihydroxybenzoate-AMP ligase
entF	2.26358	0.0236001	0.267079	0.789408	-0.650589	0.974288	-1.17715	0.089435	apo-serine activating enzyme
entH	1.90157	0.0572275	1.48537	0.137445	-0.626882	0.94506	-1.11288	0.194772	proofreading thioesterase in enterobactin biosynthesis
entS	1.38172	0.167057	-0.0782926	0.937595	-0.598941	0.590694	-1.38319	0.265502	enterobactin exporter EntS
envC	-0.354559	0.72292	0.785302	0.432277	-0.188022	0.573797	-0.197936	0.990949	murein hydrolase activator EnvC
envY	-1.06189	0.288284	-0.484932	0.627724	-0.225449	0.643103	0.824747	0.527572	DNA-binding transcriptional activator EnvY
envZ	-0.742626	0.457708	-1.2166	0.223757	-0.0261127	0.788249	-0.944356	0.0186783	sensory histidine kinase EnvZ
epd	-0.0703363	0.943926	1.6085	0.107725	0.217874	0.874828	0.270763	0.339127	D-erythrose-4-phosphate dehydrogenase
epmA	0.00783517	0.993749	0.469958	0.638385	-0.813891	0.340186	-0.966286	0.830392	EF-P-lysine lysyltransferase
epmB	0.00836567	0.993325	0.305562	0.759938	-0.0873005	0.795961	0.218077	0.374137	lysine 2,3-aminomutase
epmC	0.61746	0.536931	2.8352	0.00457966	-0.357966	0.438514	-0.405739	0.640039	EF-P-Lys34 hydroxylase
eptA	-0.0626265	0.950064	0.505336	0.613323	-1.13783	0.0554874	0.127552	0.909056	phosphoethanolamine transferase EptA
eptB	-0.541678	0.58804	0.236264	0.813228	-0.22117	0.86142	-0.916163	0.0492697	Kdo2-lipid A phosphoethanolamine 7''-transferase
eptC	-0.0455408	0.963676	1.28079	0.200266	-0.835017	0.161356	-0.981681	0.884956	phosphoethanolamine transferase EptC
era	-0.018691	0.985088	1.72139	0.0851796	-0.479348	0.337816	-0.260264	0.946384	30S ribosomal subunit maturation GTPase Era
erpA	0.409487	0.682182	0.685062	0.493305	0.587274	0.570201	1.0531	0.00945013	iron-sulfur cluster insertion protein ErpA
essD	0.434398	0.663999	0.464807	0.64207	-0.790404	0.751765	-0.125871	0.618257	DLP12 prophage; putative phage lysis protein
essQ	-0.365598	0.714665	-0.63139	0.527786	-0.0273673	0.139868	0.125683	0.575821	Qin prophage; putative S lysis protein
etk	0.142854	0.886406	-1.17327	0.240687	-0.134937	0.657161	0.561251	0.147113	protein-tyrosine kinase Etk
etp	-0.942384	0.345996	1.58889	0.112085	-0.302769	0.620113	0.89123	0.543748	phosphotyrosine-protein phosphatase
ettA	0.0749582	0.940248	1.82646	0.0677815	-0.459038	0.222548	-0.698128	0.493335	energy-dependent translational throttle protein EttA
eutA	-0.528567	0.597106	-1.36632	0.171839	0.632465	0.294375	0.856999	0.365337	reactivating factor for ethanolamine ammonia-lyase EutBC
eutB	-0.0556233	0.955642	-0.441538	0.658823	-1.40732	0.00135163	0.573313	0.921108	ethanolamine ammonia-lyase subunit alpha
eutC	-0.321356	0.747941	-0.420274	0.674285	0.477019	0.719704	0.229208	0.529234	ethanolamine ammonia-lyase subunit beta
eutD	-0.153753	0.877805	-1.61548	0.106206	0.72998	0.150684	0.759642	0.573794	phosphate acetyltransferase EutD
eutE	0.230094	0.818019	-1.76753	0.0771387	0.774582	0.37473	0.868993	0.131928	putative aldehyde dehydrogenase, ethanolamine utilization protein
eutG	-0.881108	0.378259	-0.783561	0.433298	0.711962	0.400526	0.895744	0.411874	putative alcohol dehydrogenase in ethanolamine utilization
eutH	-0.235756	0.813622	-1.45004	0.147049	0.572954	0.733581	0.360955	0.84393	putative inner membrane protein
eutJ	0.882761	0.377365	-1.00848	0.313225	1.11477	0.0859765	1.31958	0.0624527	putative chaperonin, ethanolamine utilization protein
eutK	0.298097	0.765629	-1.45525	0.145601	0.709376	0.436663	0.703308	0.552676	putative structural protein, ethanolamine utilization microcompartment
eutL	0.0623855	0.950256	-1.00082	0.316912	0.752582	0.353697	0.312289	0.912084	putative structural protein, ethanolamine utilization microcompartment
eutM	0.452901	0.65062	-1.15413	0.248447	1.07541	0.23117	1.04259	0.288581	putative structural protein, ethanolamine utilization microcompartment
eutN	0.00204246	0.99837	-1.47741	0.139565	1.17454	0.147213	0.97392	0.321323	putative carboxysome structural protein
eutP	-0.0591283	0.95285	-1.40577	0.159793	0.229315	0.960823	0.780057	0.404868	putative ethanolamine utilization protein EutP with nucleoside triphosphate hydrolase domain
eutQ	-0.430725	0.666668	-1.31853	0.187327	1.13791	0.31067	0.932082	0.394912	putative ethanolamine utilization protein EutQ
eutR	-0.133382	0.893892	-1.05821	0.289959	-0.159873	0.784339	0.349992	0.878773	putative AraC-type transcriptional regulator EutR
eutS	-0.971726	0.331187	-1.43326	0.151783	-0.0928259	0.898642	0.52342	0.956032	putative structural protein, ethanolamine utilization microcompartment
eutT	0.448719	0.653635	-1.19298	0.232879	0.448605	0.546373	1.16284	0.184242	putative ethanolamine utilization cobalamin adenosyltransferase
evgA	0.202191	0.839768	-0.346902	0.728665	0.306995	0.412279	-0.00557955	0.554528	DNA-binding transcriptional activator EvgA
evgS	0.559549	0.575787	-0.447888	0.654234	0.20009	0.355763	-0.294586	0.511577	sensory histidine kinase EvgS
exbB	0.412558	0.679931	-0.792801	0.427894	-0.844092	0.0994717	-1.58271	0.0133518	Ton complex subunit ExbB
exbD	1.2249	0.220611	-0.313162	0.754158	-0.527894	0.374057	-1.37087	0.0612288	Ton complex subunit ExbD
exoD	0.415242	0.677965	0.252016	0.801029	-0.0935298	0.988913	-0.264082	0.490139	pseudo
exoX	-0.592968	0.553203	-0.983612	0.325306	0.662246	0.423739	0.806312	0.125719	exonuclease X
exuR	-0.195074	0.845335	0.158858	0.873781	0.257469	0.447487	-0.0115366	0.760538	DNA-binding transcriptional repressor ExuR
exuT	-0.447319	0.654645	1.0684	0.285341	-0.414467	0.725672	-0.405996	0.161483	hexuronate transporter
eyeA	0.00273134	0.997821	-0.516363	0.605601	0.88848	0.143952	0.172202	0.717241	ncRNA
fabA	0.0513343	0.959059	0.664994	0.506054	-0.404972	0.433853	-0.983562	0.79035	beta-hydroxyacyl-acyl carrier protein dehydratase/isomerase
fabB	-0.785103	0.432393	-1.88953	0.0588206	0.589045	0.62093	0.802719	0.165056	beta-ketoacyl-[acyl carrier protein] synthase I
fabD	-0.0647387	0.948382	1.14085	0.25393	-0.158344	0.532126	-0.302962	0.664782	[acyl-carrier-protein] S-malonyltransferase
fabF	-0.000477336	0.999619	0.617617	0.536828	-0.48636	0.335296	-0.558159	0.797172	beta-ketoacyl-[acyl carrier protein] synthase II
fabG	0.0437568	0.965098	0.429645	0.667454	-0.542702	0.303956	-0.706261	0.87544	3-oxoacyl-[acyl-carrier-protein] reductase FabG
fabH	0.0564364	0.954994	0.768498	0.442191	-0.382296	0.435807	-0.627829	0.474934	beta-ketoacyl-[acyl carrier protein] synthase III
fabI	-0.21662	0.828504	0.818269	0.413204	-0.263985	0.42807	0.0808941	0.296791	enoyl-[acyl-carrier-protein] reductase
fabR	-0.0502337	0.959936	0.59137	0.554273	-0.327238	0.558028	-0.743122	0.0559069	DNA-binding transcriptional repressor FabR
fabZ	-0.017166	0.986304	0.643258	0.520056	-0.503651	0.367826	-0.423118	0.675162	3-hydroxy-acyl-[acyl-carrier-protein] dehydratase
fadA	0.103565	0.917515	-0.652419	0.514131	-0.450062	0.828194	-0.469418	0.195074	3-ketoacyl-CoA thiolase
fadB	-0.358152	0.72023	-0.5107	0.609561	-0.451293	0.881453	-0.481976	0.161481	dodecenoyl-CoA delta-isomerase, enoyl-CoA hydratase, 3-hydroxybutyryl-CoA epimerase, 3-hydroxyacyl-CoA dehydrogenase
fadD	-0.101552	0.919112	-1.7004	0.0890564	-0.88063	0.301319	-1.19511	0.0325187	fatty acyl-CoA synthetase
fadE	-0.0617244	0.950782	-0.385663	0.699747	-0.403983	0.956739	-0.398382	0.242663	acyl-CoA dehydrogenase
fadH	-0.109548	0.912768	-0.312549	0.754624	-0.381921	0.988782	-0.525309	0.147015	2,4-dienoyl-CoA reductase
fadI	-0.545844	0.585173	-0.621911	0.534001	-0.365214	0.74171	-0.592957	0.114013	3-ketoacyl-CoA thiolase FadI
fadJ	-0.117131	0.906756	-0.769528	0.44158	-0.0744699	0.690825	-0.342924	0.284333	3-hydroxyacyl-CoA dehydrogenase FadJ
fadK	0.171977	0.863455	-0.188862	0.850201	-0.402692	0.801373	0.482234	0.89993	short chain acyl-CoA synthetase
fadL	-0.581097	0.561175	-0.580287	0.561721	-1.3166	0.0339651	-1.68242	0.0566514	long-chain fatty acid outer membrane channel/bacteriophage T2 receptor
fadM	0.168049	0.866545	-0.162742	0.870721	-0.486867	0.832229	-0.590125	0.264352	thioesterase III
fadR	-0.174361	0.861582	1.79004	0.0734469	-0.422017	0.32427	-0.300143	0.48547	DNA-binding transcriptional dual regulator FadR
fau	-0.00907854	0.992756	0.459438	0.64592	-0.050306	0.888334	0.0552254	0.729426	putative 5-formyltetrahydrofolate cyclo-ligase
fbaA	-0.0437047	0.96514	1.01229	0.311399	0.57155	0.511293	0.460175	0.130129	fructose-bisphosphate aldolase class II
fbaB	1.42044	0.15548	1.21381	0.224819	-0.697273	0.436153	0.788054	0.459537	fructose-bisphosphate aldolase class I
fbp	-0.0620369	0.950533	1.32448	0.185342	-0.568474	0.216857	-0.674292	0.343233	fructose-1,6-bisphosphatase 1
fdhD	0.269413	0.787612	0.284544	0.775993	0.145354	0.721517	0.685136	0.0485635	sulfurtransferase for molybdenum cofactor sulfuration
fdhE	-0.0244527	0.980492	-1.1297	0.258605	-0.221613	0.551135	-0.0258824	0.755814	formate dehydrogenase formation protein
fdhF	-0.936715	0.348905	-1.18283	0.236877	-0.543754	0.337149	-0.601327	0.0945407	formate dehydrogenase H
fdnG	-0.496928	0.61924	0.734445	0.462678	-0.209814	0.367094	0.419395	0.863558	formate dehydrogenase N subunit alpha
fdnH	0.413349	0.679351	-0.320041	0.748937	0.0763287	0.984109	1.55117	0.0997331	formate dehydrogenase N subunit beta
fdnI	-0.0362191	0.971108	-0.600358	0.548268	0.158382	0.949394	1.60109	0.010933	formate dehydrogenase N subunit gamma
fdoG	-0.952629	0.340778	-1.30617	0.191493	0.227535	0.814594	0.173967	0.831759	formate dehydrogenase O subunit alpha
fdoH	-0.106173	0.915445	-1.17533	0.239861	0.474739	0.557126	0.668015	0.290131	formate dehydrogenase O subunit beta
fdoI	-0.0811256	0.935342	-1.02852	0.303704	0.482683	0.537944	0.897992	0.0854894	formate dehydrogenase O subunit gamma
fdrA	0.259994	0.794869	-2.23953	0.0251215	-1.17079	0.216899	0.245277	0.725355	putative acyl-CoA synthetase FdrA
fdx	0.0324738	0.974094	1.25785	0.208447	-0.0710273	0.608206	0.201975	0.197022	reduced ferredoxin
feaB	0.0605108	0.951749	-1.24203	0.214226	0.50785	0.333232	0.412506	0.877755	phenylacetaldehyde dehydrogenase
feaR	-0.755595	0.449892	-1.67657	0.093627	-0.0678231	0.678315	-0.107192	0.418052	DNA-binding transcriptional activator FeaR
fecA	1.13034	0.258331	0.577683	0.563478	-0.47102	0.535922	-1.513	0.087403	ferric citrate outer membrane transporter
fecB	1.17697	0.239208	1.081	0.279697	-0.639045	0.45337	-1.62628	0.0374003	ferric citrate ABC transporter periplasmic binding protein
fecC	0.894118	0.371259	0.575703	0.564816	-0.651513	0.408143	-1.36234	0.205341	ferric citrate ABC transporter membrane subunit FecC
fecD	0.774156	0.438838	0.77154	0.440387	-0.62701	0.451484	-1.36146	0.344705	ferric citrate ABC transporter membrane subunit FecD
fecE	0.452562	0.650864	0.840383	0.400693	-0.51103	0.407548	-1.40415	0.184176	ferric citrate ABC transporter ATP binding subunit
fecI	0.863032	0.38812	-0.498252	0.618307	-0.414617	0.636269	-1.19773	0.425165	RNA polymerase sigma factor FecI
fecR	1.60694	0.108067	-0.368472	0.712521	-0.545676	0.595498	-1.34756	0.20335	regulator for fec operon, periplasmic
feoA	-0.0200772	0.983982	-0.251498	0.801429	-0.408696	0.230226	-0.928027	0.102613	ferrous iron transport protein A
feoB	0.167421	0.867039	-0.141981	0.887095	-0.134629	0.384408	-0.730241	0.125608	Fe(2(+)) transporter FeoB
feoC	1.02562	0.305073	1.51661	0.129364	0.467511	0.340602	-0.000490329	0.724301	ferrous iron transport protein FeoC
fepA	2.11393	0.0345213	1.0216	0.306969	-0.857575	0.601832	-1.03925	0.296841	ferric enterobactin outer membrane transporter
fepB	1.88759	0.0590808	-0.257609	0.796709	-0.664417	0.612604	-1.25927	0.234115	ferric enterobactin ABC transporter periplasmic binding protein
fepC	1.55142	0.120801	0.164493	0.869343	-0.627686	0.581572	-1.8287	0.0221948	ferric enterobactin ABC transporter ATP binding subunit
fepD	1.11407	0.26525	-1.03165	0.302238	-0.151961	0.822822	-1.14169	0.204263	ferric enterobactin ABC transporter membrane subunit FebD
fepE	1.23613	0.21641	0.484182	0.628257	-1.00944	0.412347	-1.17663	0.16712	polysaccharide co-polymerase family protein FepE
fepG	1.59489	0.110737	-0.542953	0.587162	-0.569669	0.636677	-1.44437	0.068912	ferric enterobactin ABC transporter membrane subunit FepG
fes	1.96714	0.0491673	-0.479862	0.631326	-0.636629	0.567437	-1.55503	0.0416036	enterochelin esterase
fetA	0.677535	0.498066	0.562007	0.574111	0.204624	0.589176	0.143945	0.641328	putative iron ABC exporter ATP-binding subunit FetA
fetB	0.444889	0.6564	0.189371	0.849802	0.288821	0.287873	0.235688	0.376395	putative iron ABC exporter membrane subunit FetB
ffh	-0.905796	0.365044	0.275427	0.782989	-0.128951	0.39135	0.20506	0.538913	signal recognition particle protein component
ffs	0.186192	0.852294	-0.748443	0.454193	0.376793	0.622078	1.09405	0.358883	ncRNA
fhlA	-0.596816	0.55063	-0.225258	0.821778	-0.140523	0.60677	0.303576	0.708347	DNA-binding transcriptional activator FhlA
fhuA	1.24871	0.211772	-0.932568	0.351043	-0.493658	0.567468	-1.42177	0.180575	ferrichrome outer membrane transporter/phage receptor
fhuB	1.35738	0.174661	0.0715962	0.942923	-0.306432	0.722134	-0.906889	0.829003	iron(III) hydroxamate ABC transporter membrane subunit
fhuC	2.15493	0.031167	-0.141883	0.887173	-0.459352	0.856957	-1.18721	0.122535	iron(III) hydroxamate ABC transporter ATP binding subunit
fhuD	1.84966	0.0643631	0.19674	0.844031	-0.326254	0.904623	-1.38515	0.206899	iron(III) hydroxamate ABC transporter periplasmic binding protein
fhuE	2.27402	0.0229646	0.699715	0.484105	-0.671122	0.747156	-0.687634	0.276587	ferric coprogen/ferric rhodotorulic acid outer membrane transporter
fhuF	0.997662	0.318443	-1.4395	0.150008	-0.278667	0.549323	-1.48621	0.131179	hydroxamate siderophore iron reductase
fic	0.181528	0.855953	-0.510209	0.609905	0.34389	0.505168	0.0701583	0.499515	putative adenosine monophosphate--protein transferase Fic
fieF	-0.745067	0.456231	-0.530745	0.595596	0.406955	0.38084	0.195144	0.580281	Zn(2(+))/Fe(2(+))/Cd(2(+)) exporter
fimA	-0.0543109	0.956687	-0.120293	0.904251	0.356587	0.970551	-0.0506033	0.566579	type 1 fimbriae major subunit
fimB	0.444321	0.65681	0.854878	0.392618	-0.235042	0.575587	-0.711446	0.711676	regulator for fimA
fimC	-0.874724	0.381724	0.60842	0.542909	0.265021	0.929303	0.582601	0.275165	type 1 fimbriae periplasmic chaperone
fimD	-0.178749	0.858135	0.939897	0.34727	0.283708	0.943384	0.671522	0.168238	type I fimbriae usher protein
fimE	-0.185334	0.852967	0.253295	0.80004	-0.153507	0.932554	-0.237725	0.706077	regulator for fimA
fimF	-0.36273	0.716807	0.301322	0.763169	0.516886	0.502111	0.326686	0.456406	type 1 fimbriae minor subunit FimF
fimG	0.265172	0.790877	-0.040142	0.96798	0.543333	0.832351	0.784063	0.579427	type 1 fimbriae minor subunit FimG
fimH	-0.652506	0.514075	-0.0521428	0.958415	0.705084	0.167975	0.492312	0.53508	type 1 fimbriae D-mannose specific adhesin
fimI	-0.336205	0.736717	-0.0432385	0.965511	0.241381	0.781677	0.287813	0.665552	putative fimbrial protein FimI
fis	-0.0147961	0.988195	1.7921	0.0731172	-0.838042	0.142009	-1.04023	0.379627	DNA-binding transcriptional dual regulator Fis
fiu	1.71392	0.0865442	1.44919	0.147284	-0.921089	0.449767	-1.17268	0.214657	putative iron siderophore outer membrane transporter
fixA	1.249	0.211667	-1.61858	0.105539	0.157672	0.694199	-0.100737	0.876424	putative electron transfer flavoprotein FixA
fixB	-0.40768	0.683509	0.0917735	0.926878	0.776497	0.110603	-0.600939	0.416422	putative electron transfer flavoprotein FixB
fixC	0.377333	0.705926	-1.15873	0.246565	0.331866	0.793004	-0.401203	0.166159	putative oxidoreductase FixC
fixX	-0.748519	0.454147	-0.0886347	0.929372	0.3308	0.843164	-0.158337	0.348688	putative ferredoxin FixX
fklB	0.24452	0.806828	0.994853	0.319808	0.0578106	0.840427	-1.0108	0.104277	FKBP-type peptidyl-prolyl cis-trans isomerase FklB
fkpA	0.823764	0.410074	1.05039	0.293539	-0.525558	0.344619	-1.13876	0.108394	peptidyl-prolyl cis-trans isomerase FkpA
fkpB	0.836437	0.402909	1.97079	0.0487479	0.00792753	0.974488	0.226177	0.338474	peptidyl-prolyl cis-trans isomerase FkpB
flc	-0.275114	0.783229	0.7254	0.468207	-0.34596	0.520656	0.0427694	0.542696	NA
fldA	0.456905	0.64774	1.43976	0.149935	-0.191557	0.723777	-0.148112	0.991688	flavodoxin 1
fldB	0.250779	0.801985	0.995704	0.319394	-0.106556	0.650055	0.13202	0.579371	flavodoxin 2
flgA	-0.834911	0.403768	-0.17251	0.863037	0.168344	0.385256	-0.437793	0.778696	flagellar basal body P-ring formation protein FlgA
flgB	-0.791224	0.428813	-0.418986	0.675227	0.579318	0.734898	-0.444188	0.512116	flagellar basal-body rod protein FlgB
flgC	-0.84573	0.397704	-0.372841	0.709267	0.542693	0.70904	-0.468433	0.479955	flagellar basal-body rod protein FlgC
flgD	-0.949874	0.342176	-0.601296	0.547643	0.693056	0.831582	-0.448773	0.419693	flagellar biosynthesis, initiation of hook assembly
flgE	-0.916839	0.359227	-0.383548	0.701314	0.705799	0.80197	-0.419577	0.46752	flagellar hook protein FlgE
flgF	-0.960185	0.336962	-0.601512	0.547499	0.734878	0.816046	-0.407353	0.472368	flagellar basal-body rod protein FlgF
flgG	-0.948445	0.342903	-0.419126	0.675124	0.715385	0.772505	-0.319816	0.566198	flagellar basal-body rod protein FlgG
flgH	-0.676486	0.498732	-1.06975	0.284731	0.733569	0.844758	-0.232864	0.596885	flagellar L-ring protein
flgI	-0.730262	0.46523	-0.896165	0.370164	0.711317	0.861518	-0.343886	0.612525	flagellar P-ring protein
flgJ	-0.861735	0.388833	-1.03606	0.300175	0.771192	0.874925	-0.432075	0.555907	putative peptidoglycan hydrolase FlgJ
flgK	-0.64137	0.521282	-1.47248	0.140891	0.436586	0.727	-0.0330714	0.472043	flagellar hook-filament junction protein 1
flgL	-0.498329	0.618252	-1.24867	0.211785	0.459299	0.887709	0.0336365	0.480881	flagellar hook-filament junction protein 2
flgM	-0.63261	0.526988	-1.05822	0.289954	0.279994	0.708709	0.0902772	0.414982	anti-sigma factor for FliA (sigma(28))
flgN	-0.388656	0.69753	-1.05092	0.293294	0.21648	0.707811	-0.158363	0.286244	flagellar biosynthesis protein FlgN
flhA	-0.854135	0.39303	-0.39911	0.689812	0.448982	0.598359	-0.495601	0.52889	flagellar biosynthesis protein FlhA
flhB	-0.798035	0.42485	-1.38548	0.165905	0.305894	0.544754	-0.313703	0.847193	flagellar biosynthesis protein FlhB
flhC	-1.8666	0.0619575	0.239143	0.810995	0.177338	0.906693	0.638638	0.419052	DNA-binding transcriptional dual regulator FlhC
flhD	-1.64166	0.10066	-0.0061324	0.995107	0.258177	0.748411	0.615099	0.680943	DNA-binding transcriptional dual regulator FlhD
flhE	-0.867866	0.385468	-0.346055	0.729301	0.236822	0.453248	-0.459143	0.497678	flagellar protein
fliA	-0.844458	0.398413	-1.68269	0.0924346	0.225482	0.574479	-0.394153	0.233749	RNA polymerase, sigma 28 (sigma F) factor
fliC	-0.407345	0.683755	-0.74748	0.454774	0.256494	0.86974	0.412733	0.802098	flagellar filament structural protein
fliD	-0.956205	0.338969	-0.955774	0.339186	0.456412	0.660789	0.360329	0.835047	flagellar filament capping protein
fliE	-0.871876	0.383276	-0.214557	0.830113	-0.000542123	0.420516	-1.07382	0.243459	flagellar basal-body protein FliE
fliF	-0.781842	0.434307	-0.495338	0.620361	0.199029	0.492948	-0.661469	0.515434	flagellar basal-body MS-ring and collar protein
fliG	-0.873362	0.382466	-0.548898	0.583075	0.239419	0.510719	-0.802946	0.250807	flagellar motor switch protein FliG
fliH	-0.924144	0.355411	-0.344397	0.730548	0.247056	0.506106	-0.759255	0.266829	flagellar biosynthesis protein FliH
fliI	-1.07841	0.280852	-0.759279	0.447686	0.364355	0.55276	-0.607988	0.386115	flagellum-specific ATP synthase FliI
fliJ	-0.734583	0.462594	-0.762829	0.445565	0.426919	0.613652	-0.726752	0.268606	flagellar biosynthesis protein FliJ
fliK	-1.21843	0.223062	-0.677308	0.49821	0.528882	0.689973	-0.505929	0.46868	flagellar hook-length control protein
fliL	-0.88457	0.376388	-0.494903	0.620669	0.159551	0.470422	-0.729215	0.389595	flagellar protein FliL
fliM	-1.04154	0.297623	-0.539126	0.5898	0.238405	0.472598	-0.683983	0.368331	flagellar motor switch protein FliM
fliN	-0.736237	0.461586	-0.215405	0.829452	0.381898	0.584925	-0.57995	0.418254	flagellar motor switch protein FliN
fliO	-0.85436	0.392906	-0.51509	0.60649	0.373066	0.563506	-0.758109	0.294917	flagellar biosynthesis protein FliO
fliP	-0.91862	0.358295	-0.631989	0.527394	0.450395	0.644478	-0.61437	0.54141	flagellar biosynthesis protein FliP
fliQ	-0.876017	0.381021	0.572752	0.566812	0.30624	0.561391	-0.750004	0.497867	flagellar biosynthesis protein FliQ
fliR	-0.427944	0.668692	2.63537	0.00840446	0.135627	0.553585	-0.407473	0.981652	flagellar biosynthesis protein FliR
fliS	-0.71177	0.476607	-0.75651	0.449343	0.417115	0.695618	0.127081	0.574531	flagellar biosynthesis protein FliS
fliT	-0.807084	0.419618	-0.983752	0.325237	0.500352	0.748643	0.166174	0.604015	flagellar biosynthesis protein FliT
fliY	-0.432426	0.665432	0.101943	0.918802	0.627671	0.647266	-0.0237262	0.740265	NA
fliZ	-0.916508	0.359401	-1.52967	0.126099	0.19003	0.562243	-0.45516	0.193812	DNA-binding transcriptional regulator FliZ
flk	-0.013932	0.988884	1.7835	0.0745043	-0.37566	0.338692	-0.297922	0.961853	putative flagella assembly protein
flu	0.243793	0.807391	0.00572055	0.995436	0.954103	0.767184	0.779637	0.901757	CP4-44 prophage; self recognizing antigen 43 (Ag43) autotransporter
flxA	-0.572355	0.567082	-0.918508	0.358353	0.410363	0.857608	0.340329	0.763095	Qin prophage; protein FlxA
fmt	0.0560874	0.955272	0.147881	0.882437	-0.246075	0.442227	-0.574149	0.131798	10-formyltetrahydrofolate:L-methionyl-tRNA(fMet) N-formyltransferase
fnr	-0.302025	0.762633	-0.426194	0.669966	0.485973	0.687197	1.0903	0.0382804	DNA-binding transcriptional dual regulator FNR
fnrS	-0.255809	0.798098	0.831802	0.405521	-0.0846856	0.819211	0.118737	0.969212	ncRNA
focA	0.390479	0.696182	1.53929	0.123733	-0.183081	0.269617	-0.336956	0.667518	formate channel FocA
focB	-0.430419	0.666891	0.299442	0.764603	-1.15893	0.0922659	0.490308	0.879617	putative formate transporter
folA	0.0614772	0.950979	1.6174	0.105792	-0.700844	0.317549	-0.881393	0.835822	dihydrofolate reductase
folB	0.344335	0.730594	1.27228	0.203274	-0.0203652	0.725351	-0.27767	0.350762	dihydroneopterin aldolase
folC	-0.252915	0.800334	1.05374	0.292001	-0.252187	0.389139	-0.338504	0.923174	bifunctional folylpolyglutamate synthetase/dihydrofolate synthetase
folD	-0.63583	0.524887	0.688733	0.490991	-0.0576935	0.403201	0.161619	0.407401	bifunctional 5,10-methylene-tetrahydrofolate dehydrogenase/ 5,10-methylene-tetrahydrofolate cyclohydrolase
folE	-0.530593	0.595701	1.2115	0.225703	0.280398	0.901603	0.282617	0.916196	GTP cyclohydrolase 1
folK	-0.210712	0.833112	1.78992	0.0734673	-0.874957	0.115476	-0.711668	0.464578	2-amino-4-hydroxy-6-hydroxymethyldihydropteridine diphosphokinase
folM	-0.379948	0.703984	-1.5459	0.122129	-1.0631	0.0528818	0.395689	0.553463	dihydromonapterin reductase
folP	-0.420691	0.673981	0.642882	0.520301	-0.521681	0.165487	-0.886157	0.024956	dihydropteroate synthase
folX	-0.425326	0.670599	2.12926	0.0332325	-0.00211755	0.86238	-0.365581	0.447119	dihydroneopterin triphosphate 2'-epimerase
fpr	-0.577828	0.56338	-0.268096	0.788626	0.0375945	0.920275	-0.393579	0.171848	flavodoxin/ferredoxin-NADP(+) reductase
frc	0.247116	0.804819	0.566105	0.571323	-0.556325	0.353081	-0.541745	0.818162	formyl-CoA transferase
frdA	-0.845232	0.397981	0.347496	0.728218	-0.195406	0.427193	-0.855476	0.150845	fumarate reductase flavoprotein subunit
frdB	-0.652635	0.513992	-0.368544	0.712468	0.420855	0.747885	-0.724136	0.180691	fumarate reductase iron-sulfur protein
frdC	-0.379764	0.704121	-0.823893	0.41	0.440794	0.670308	-0.671951	0.208512	fumarate reductase membrane protein FrdC
frdD	-0.127787	0.898317	-1.1965	0.231502	0.549676	0.608041	-0.549896	0.253354	fumarate reductase membrane protein FrdD
fre	-0.154403	0.877292	-0.156964	0.875273	0.205021	0.607153	-0.327224	0.499724	flavin reductase
frlA	-0.0970803	0.922663	-0.337444	0.735782	-1.23673	0.294687	0.247448	0.686835	fructoselysine/psicoselysine transporter
frlB	-0.760067	0.447215	-0.0663085	0.947132	1.02092	0.401385	0.660223	0.36105	fructoselysine 6-phosphate deglycase
frlC	-0.238559	0.811448	0.63702	0.524112	0.507098	0.338603	-0.389877	0.342681	fructoselysine 3-epimerase
frlD	0.892461	0.372146	-0.579183	0.562466	0.504443	0.346598	-0.413685	0.248942	fructoselysine 6-kinase
frlR	-1.0395	0.298572	-0.408216	0.683115	-0.167838	0.396534	0.190325	0.546989	putative DNA-binding transcriptional regulator FrlR
frmA	0.00589347	0.995298	0.863421	0.387906	0.0583131	0.993287	-0.284468	0.823289	S-(hydroxymethyl)glutathione dehydrogenase
frmB	-0.148531	0.881924	1.26925	0.204351	-0.413065	0.589439	-0.550929	0.812923	S-formylglutathione hydrolase FrmB
frmR	-0.0898078	0.92844	0.669397	0.503242	0.163511	0.902969	-0.2404	0.728343	DNA-binding transcriptional repressor FrmR
frr	-0.147372	0.882838	1.66091	0.0967315	-0.192217	0.474571	-0.0211275	0.66399	ribosome-recycling factor
frsA	-1.01657	0.30936	-0.626146	0.531219	0.371357	0.839083	0.573283	0.400719	fermentation-respiration switch protein
fruA	-0.0403828	0.967788	-0.414913	0.678205	-0.453335	0.601042	-0.509167	0.830459	fructose-specific PTS multiphosphoryl transfer protein FruA
fruB	-1.35262	0.176179	-0.286147	0.774766	-0.530858	0.763986	-0.659521	0.830267	fructose-specific PTS multiphosphoryl transfer protein FruB
fruK	-0.691139	0.489478	-0.36933	0.711882	-0.435362	0.575596	-0.512904	0.996445	1-phosphofructokinase
frvA	-0.267289	0.789247	0.436071	0.662785	-0.402859	0.869415	-0.982275	0.222976	putative PTS enzyme IIA component FrvA
frvB	-0.632729	0.526911	-1.44083	0.149633	-0.072877	0.90232	-0.0517328	0.350457	putative PTS enzyme IIBC component FrvB
frvR	-0.170858	0.864336	-0.186552	0.852012	-0.35416	0.625391	-0.734948	0.05622	putative transcriptional regulator FrvR
frvX	-0.585422	0.558264	-0.588135	0.556442	0.148864	0.418882	-0.315454	0.307584	peptidase M42 family protein
frwA	-0.275651	0.782816	-0.30608	0.759543	-0.457832	0.676396	-0.833898	0.0557017	NA
frwB	-0.113871	0.90934	-1.42323	0.154669	1.20108	0.0544193	-0.213631	0.415309	putative PTS enzyme IIB component FrwB
frwC	-1.50269	0.132918	-0.813321	0.416034	0.469191	0.331635	-0.192163	0.454617	putative PTS enzyme IIC component FrwC
frwD	0.873001	0.382663	-2.10185	0.0355662	-0.183854	0.796946	0.176447	0.961385	putative PTS enzyme IIB component FrwD
fryA	-0.185436	0.852887	-0.0580913	0.953676	0.86918	0.322423	1.75298	0.082381	putative PTS multiphosphoryl transfer protein FryA
fryB	-0.201041	0.840667	0.793927	0.427238	1.31318	0.0198526	2.07008	0.0522288	putative PTS enzyme IIB component FryB
fryC	0.773886	0.438998	0.315448	0.752422	1.45877	0.122373	2.35922	0.0366257	putative PTS enzyme IIC component FryC
fsaA	-0.831438	0.405726	-0.503321	0.614738	-0.170398	0.416659	0.198444	0.989828	fructose-6-phosphate aldolase 1
fsaB	-0.71604	0.473966	-1.29087	0.196748	1.44374	0.140414	0.162915	0.845396	fructose-6-phosphate aldolase 2
fsr	-0.0675442	0.946148	-1.43709	0.150691	0.277279	0.449006	-0.0967736	0.677023	fosmidomycin efflux pump
ftnA	-1.30415	0.192182	2.06657	0.038775	0.450759	0.788354	1.33488	0.0253029	ferritin iron storage protein
ftnB	-0.185701	0.852679	-0.595033	0.551822	0.291077	0.593839	0.0278097	0.523601	putative ferritin-like protein
ftsA	0.58823	0.556378	0.627099	0.530594	0.641606	0.151455	0.493039	0.0769532	cell division protein FtsA
ftsB	0.198547	0.842617	0.848221	0.396315	0.219994	0.798222	-0.033101	0.842842	cell division protein FtsB
ftsE	0.326212	0.744264	1.26222	0.206868	0.327776	0.638852	0.407181	0.135435	cell division protein FtsE
ftsH	-0.218895	0.826732	-0.675039	0.499651	-0.203334	0.613205	-0.0898793	0.658222	ATP-dependent zinc metalloprotease FtsH
ftsI	0.723099	0.469619	0.293088	0.769455	1.00228	0.0431675	0.951745	0.0352092	peptidoglycan DD-transpeptidase FtsI
ftsK	0.0659239	0.947438	-0.566333	0.571168	0.210318	0.833635	0.445141	0.134193	cell division DNA translocase FtsK
ftsL	0.370507	0.711005	-0.694709	0.487238	0.0694362	0.823452	0.00415128	0.962901	cell division protein FtsL
ftsN	-0.388625	0.697554	-0.0482073	0.961551	-0.266832	0.748468	-0.205936	0.684984	cell division protein FtsN
ftsP	-1.40318	0.160563	-1.38577	0.165818	-0.113568	0.436585	-0.138967	0.631576	cell division protein required during stress conditions
ftsQ	0.424008	0.67156	-0.965067	0.334511	0.288549	0.333363	0.243968	0.381927	cell division protein FtsQ
ftsW	0.739053	0.459875	-0.104622	0.916676	0.154302	0.719671	0.110406	0.392332	putative lipid II flippase FtsW
ftsX	0.221613	0.824616	1.07635	0.281772	0.0157371	0.865859	0.0575918	0.435894	cell division protein FtsX
ftsY	-0.38733	0.698512	0.995356	0.319563	0.0728318	0.91197	0.456194	0.0953517	signal recognition particle receptor
ftsZ	0.474554	0.635105	0.0232568	0.981445	0.670915	0.26656	0.770145	0.0194228	cell division protein FtsZ
fucA	-0.765756	0.443822	-1.20807	0.227019	0.578941	0.525442	0.253779	0.639232	L-fuculose-phosphate aldolase
fucI	-0.895729	0.370398	-0.755368	0.450028	0.29391	0.995641	-0.271989	0.274603	L-fucose isomerase
fucK	-0.19255	0.847311	-1.11086	0.266627	0.78401	0.451249	-0.249177	0.592431	L-fuculokinase
fucO	-0.31233	0.75479	-1.16038	0.245893	1.156	0.195301	0.82898	0.80298	L-1,2-propanediol oxidoreductase
fucP	-0.281738	0.778144	-0.0963215	0.923265	-0.281701	0.743005	-0.624742	0.0930178	L-fucose:H(+) symporter
fucR	-0.577871	0.563351	-0.683895	0.494042	0.0599361	0.760321	-0.70188	0.104133	DNA-binding transcriptional activator FucR
fucU	-0.376249	0.706732	-0.567144	0.570616	0.948131	0.194151	-0.123267	0.500785	L-fucose mutarotase
fumA	-0.614629	0.5388	-1.09465	0.273668	-0.0885053	0.848238	-0.147423	0.38753	fumarase A
fumB	-0.817066	0.413891	1.15194	0.249347	-0.498081	0.274273	-0.501648	0.365028	fumarase B
fumC	-0.00493769	0.99606	-0.688552	0.491106	0.231129	0.463903	0.074494	0.529297	fumarase C
fur	0.461632	0.644345	0.920131	0.357505	-0.0799675	0.94138	-0.0544982	0.955515	DNA-binding transcriptional dual regulator Fur
fusA	-0.395603	0.692398	1.21199	0.225517	-0.750432	0.178918	-1.09214	0.593791	elongation factor G
fxsA	0.0482216	0.96154	-0.395589	0.692408	-0.600317	0.925657	-0.845232	0.082753	protein FxsA
gabD	0.0904752	0.92791	-1.75736	0.0788558	0.305922	0.811156	-0.0489818	0.670394	NADP(+)-dependent succinate-semialdehyde dehydrogenase
gabP	-0.061993	0.950568	-1.77176	0.0764337	0.340137	0.464062	0.171917	0.945697	4-aminobutyrate:H(+) symporter
gabT	-0.102784	0.918135	-1.5141	0.13	0.578625	0.59491	0.16752	0.851587	4-aminobutyrate aminotransferase GabT
gadA	0.05541	0.955812	-0.518476	0.604126	0.22009	0.713192	2.61993	0.0635114	glutamate decarboxylase A
gadB	-0.287892	0.773429	-0.416613	0.676962	0.157391	0.0635714	2.49209	0.193408	glutamate decarboxylase B
gadC	-0.0479223	0.961778	-0.172253	0.863239	0.367477	0.561775	2.68775	0.058735	L-glutamate:4-aminobutyrate antiporter
gadE	0.0807254	0.93566	0.618548	0.536214	0.976285	0.106124	2.248	0.125878	DNA-binding transcriptional activator GadE
gadW	0.423309	0.67207	1.39779	0.162176	0.382176	0.393544	0.507235	0.255253	DNA-binding transcriptional dual regulator GadW
gadX	0.883123	0.37717	0.918809	0.358196	0.239139	0.186914	0.174643	0.668361	DNA-binding transcriptional dual regulator GadX
gadY	-0.91436	0.360528	-0.598373	0.549591	-0.777168	0.213998	0.676923	0.265311	ncRNA
galE	-0.173039	0.86262	0.214755	0.829959	-0.818524	0.6717	-0.985807	0.19348	UDP-glucose 4-epimerase
galK	0.368437	0.712547	-0.472538	0.636543	0.279245	0.525826	-0.571794	0.339341	galactokinase
galM	0.406676	0.684246	-0.914951	0.360217	0.276092	0.529727	-0.507351	0.437654	galactose-1-epimerase
galP	0.447587	0.654451	1.17806	0.238772	-0.526261	0.803759	-0.666798	0.924171	galactose:H(+) symporter
galR	-0.256402	0.797641	-0.669838	0.502961	-0.525373	0.681384	-0.963199	0.112591	DNA-binding transcriptional dual regulator GalR
galS	-0.945371	0.344469	-0.232931	0.815815	-0.72026	0.899185	-0.757408	0.0665866	DNA-binding transcriptional dual regulator GalS
galT	-0.0181304	0.985535	-0.211642	0.832386	-0.546804	0.843522	-0.773707	0.143599	galactose-1-phosphate uridylyltransferase
galU	0.994126	0.320161	2.72075	0.00651346	-0.0570082	0.929773	0.0748422	0.442537	UTP--glucose-1-phosphate uridylyltransferase
gapA	-0.289387	0.772285	0.172569	0.86299	0.818696	0.339162	0.395687	0.356731	glyceraldehyde-3-phosphate dehydrogenase A
gapC	0.1908	0.848682	0.678082	0.497719	0.760237	0.31939	1.04335	0.177768	pseudo
garD	-0.167896	0.866665	0.346993	0.728597	-0.363084	0.733196	-0.344575	0.158265	galactarate dehydratase
garK	0.124669	0.900785	-0.356719	0.721302	-0.122188	0.646928	-0.233983	0.284211	glycerate 2-kinase 1
garL	-0.239179	0.810966	0.0600145	0.952144	-0.205659	0.598183	-0.207629	0.288788	alpha-dehydro-beta-deoxy-D-glucarate aldolase
garP	-0.153118	0.878306	0.420688	0.673983	-0.375419	0.614666	-0.371905	0.138504	galactarate/glucarate/glycerate transporter GarP
garR	0.119667	0.904747	-0.589352	0.555625	0.0553559	0.526069	-0.0638348	0.476641	tartronate semialdehyde reductase
gcd	-0.204862	0.83768	0.715247	0.474457	-0.60213	0.289411	0.225297	0.211369	quinoprotein glucose dehydrogenase
gcl	0.135945	0.891865	-1.99366	0.0461891	-0.188408	0.970936	-0.321719	0.704576	glyoxylate carboligase
gcvA	-0.450068	0.652661	0.104733	0.916588	-0.238718	0.826088	-0.171407	0.6592	DNA-binding transcriptional dual regulator GcvA
gcvB	0.146026	0.883901	1.02809	0.303907	0.709252	0.604995	1.3404	0.0888244	ncRNA
gcvH	0.0841119	0.932967	-0.498428	0.618182	1.45363	0.357531	0.790532	0.529862	glycine cleavage system H protein
gcvP	-0.0449146	0.964175	-0.675472	0.499376	1.44584	0.346418	0.959924	0.381531	glycine decarboxylase
gcvR	0.195112	0.845305	-1.23125	0.218229	0.263025	0.296753	-0.227583	0.374066	putative transcriptional regulator GcvR
gcvT	-0.186793	0.851823	-0.50634	0.612618	1.18212	0.464811	0.340383	0.943741	aminomethyltransferase
gdhA	0.638409	0.523208	-0.684529	0.493641	0.483154	0.304386	-0.0461498	0.762538	glutamate dehydrogenase
gfcA	-0.648955	0.516368	1.01585	0.309701	-1.04959	0.177495	-0.278737	0.331561	threonine-rich inner membrane protein GfcA
gfcB	0.713101	0.475783	1.48599	0.137282	0.0874452	0.713767	1.52115	0.0566805	lipoprotein GfcB
gfcC	0.27127	0.786184	0.193575	0.846509	0.166317	0.723231	0.90514	0.182801	capsule biosynthesis GfcC family protein
gfcD	-0.178293	0.858493	-1.22652	0.220005	-0.872896	0.0902564	0.458776	0.599802	putative lipoprotein GfcD
gfcE	-0.41833	0.675706	-0.692917	0.488362	-0.911683	0.0267649	0.484592	0.153812	putative exopolysaccharide export lipoprotein GfcE
ggt	-0.396546	0.691703	-0.687011	0.492076	-0.0828532	0.791613	0.077765	0.740725	glutathione hydrolase proenzyme
ghoS	-0.465562	0.641529	0.371539	0.710236	-0.774398	0.165376	-0.703788	0.0798839	antitoxin of the GhoTS toxin-antitoxin system
ghoT	-0.499615	0.617346	0.234891	0.814294	-1.0182	0.286833	0.146904	0.614185	toxin of the GhoTS toxin-antitoxin system
ghrA	-0.272292	0.785398	-0.47556	0.634388	0.592548	0.751654	0.311928	0.908117	glyoxylate/hydroxypyruvate reductase A
ghrB	-0.609206	0.542388	0.562626	0.57369	0.572911	0.670417	-0.659998	0.195519	glyoxylate reductase
ghxP	-0.353345	0.72383	0.724238	0.46892	-0.202539	0.216461	-0.870567	0.719702	guanine/hypoxanthine transporter GhxP
ghxQ	0.367669	0.71312	-0.809213	0.418393	0.681652	0.317628	-0.13248	0.486898	guanine/hypoxanthine transporter GhxQ
glcA	-0.0971213	0.92263	-0.87678	0.380606	-0.0223513	0.7218	0.291613	0.87604	glycolate/lactate:H(+) symporter GlcA
glcB	-0.0180399	0.985607	-0.510686	0.609571	-0.0693237	0.586154	0.0679123	0.776813	malate synthase G
glcC	-0.989092	0.322618	-1.29115	0.196653	-0.0550919	0.848328	-0.123123	0.241152	DNA-binding transcriptional dual regulator GlcC
glcD	-0.140204	0.888498	-0.596608	0.550769	-0.094721	0.332387	0.0585991	0.663969	glycolate dehydrogenase, putative FAD-linked subunit
glcE	0.108348	0.913719	-0.495124	0.620513	-0.141079	0.365171	0.00574208	0.699315	glycolate dehydrogenase, putative FAD-binding subunit
glcF	-0.0724902	0.942212	-0.493183	0.621883	-0.140074	0.522269	-0.0132041	0.59082	glycolate dehydrogenase, putative iron-sulfur subunit
glcG	-0.0294658	0.976493	-0.425518	0.670459	-0.14319	0.612858	0.00497345	0.721383	putative heme-binding protein GlcG
gldA	-0.476284	0.633872	-0.427254	0.669194	0.718065	0.684368	0.241032	0.612888	L-1,2-propanediol dehydrogenase/glycerol dehydrogenase
glf	0.0252078	0.979889	1.14614	0.251737	-0.249034	0.633634	0.0205225	0.0274944	UDP-galactopyranose mutase
glgA	-0.0331712	0.973538	-0.971722	0.331189	1.50447	0.157346	0.981335	0.374452	glycogen synthase
glgB	0.0833015	0.933612	-0.818724	0.412944	1.25774	0.181122	0.757721	0.612763	1,4-alpha-glucan branching enzyme
glgC	0.0332745	0.973456	-0.914231	0.360595	1.26732	0.191589	0.626593	0.78085	glucose-1-phosphate adenylyltransferase
glgP	0.0917702	0.926881	-1.07931	0.280451	1.26577	0.193015	0.810055	0.339926	glycogen phosphorylase
glgS	-0.102976	0.917982	-0.549001	0.583005	0.975278	0.20703	0.533621	0.826435	surface composition regulator
glgX	0.210198	0.833513	-0.873862	0.382194	1.22363	0.191137	0.707445	0.679841	limit dextrin alpha-1,6-glucohydrolase
glk	0.06126	0.951152	0.883463	0.376986	1.25018	0.187118	0.35566	0.188318	glucokinase
glmM	-1.05523	0.291319	-1.19066	0.233786	-0.263635	0.359242	-0.724799	0.105203	phosphoglucosamine mutase
glmS	-0.771726	0.440276	0.667436	0.504494	-0.854754	0.0809679	-0.787935	0.119186	L-glutamine--D-fructose-6-phosphate aminotransferase
glmU	-0.190313	0.849064	0.448321	0.653921	-0.997696	0.0261402	-0.961038	0.0569364	fused N-acetylglucosamine-1-phosphate uridyltransferase and glucosamine-1-phosphate acetyltransferase
glmY	0.145216	0.88454	0.318367	0.750206	1.44127	0.0744014	1.01477	0.157596	ncRNA
glmZ	0.282169	0.777814	0.961336	0.336383	-0.146076	0.978811	-0.763642	0.0852177	ncRNA
glnA	-0.243707	0.807457	-0.700868	0.483385	-0.468055	0.464815	-1.03593	0.0352868	glutamine synthetase
glnB	0.131	0.895775	0.746902	0.455122	0.08854	0.972108	-0.335531	0.296636	nitrogen regulatory protein PII-1
glnD	-0.0525322	0.958105	0.0194039	0.984519	0.242962	0.6727	-0.306177	0.213652	PII uridylyltransferase/uridylyl removing enzyme
glnE	0.0688943	0.945074	-0.362734	0.716804	0.985429	0.125964	0.57785	0.323644	fused glutamine synthetase deadenylase/glutamine synthetase adenylyltransferase
glnG	-0.0611404	0.951247	-0.72606	0.467802	-0.275585	0.811214	-0.599096	0.172412	DNA-binding transcriptional dual regulator NtrC
glnH	-0.222148	0.824199	-0.657764	0.51069	-0.135493	0.951266	-0.419087	0.234505	L-glutamine ABC transporter periplasmic binding protein
glnK	0.556168	0.578096	-0.406796	0.684158	-0.206011	0.955272	-0.225876	0.423259	nitrogen regulator GlnK
glnL	-0.105832	0.915716	-0.735593	0.461979	-0.434557	0.705817	-0.755378	0.0821799	sensory histidine kinase NtrB
glnP	-0.358194	0.720198	-0.173478	0.862276	-0.380417	0.696495	-0.606284	0.122416	L-glutamine ABC transporter membrane subunit
glnQ	-0.292851	0.769636	-0.34474	0.73029	-0.534799	0.452353	-0.758369	0.098775	L-glutamine ABC transporter ATP binding subunit
glnS	-0.458897	0.646308	0.707482	0.479267	-0.38715	0.263068	0.00881217	0.433565	glutamine--tRNA ligase
glnW	0.271216	0.786225	1.20148	0.229564	-0.585933	0.703331	-0.657441	0.722384	tRNA
glnX	0.356446	0.721507	0.288034	0.773321	-0.224029	0.880096	-0.360399	0.673395	tRNA
gloA	-0.0539857	0.956947	0.939715	0.347364	0.561867	0.480273	0.489997	0.128496	glyoxalase I
gloB	-0.0484781	0.961335	-1.12323	0.261339	0.47653	0.133745	0.0168092	0.990283	hydroxyacylglutathione hydrolase GloB
glpA	1.51567	0.129602	1.48105	0.138594	0.581925	0.95627	0.73076	0.00479795	anaerobic glycerol-3-phosphate dehydrogenase subunit A
glpB	0.00783959	0.993745	0.460832	0.644919	1.10254	0.30116	1.13215	0.00965466	anaerobic glycerol-3-phosphate dehydrogenase subunit B
glpC	-0.122063	0.902849	0.37911	0.704607	1.20458	0.259764	1.15486	0.0160415	anaerobic glycerol-3-phosphate dehydrogenase subunit C
glpD	0.489449	0.624524	0.693337	0.488098	0.826902	0.695365	0.947337	0.00288909	aerobic glycerol 3-phosphate dehydrogenase
glpE	0.391149	0.695687	0.109662	0.912678	0.453376	0.574524	0.748975	0.139144	thiosulfate sulfurtransferase GlpE
glpF	1.25527	0.20938	0.167461	0.867007	0.758109	0.743993	0.948829	0.0220438	glycerol facilitator
glpG	0.277383	0.781486	0.735661	0.461937	0.00403445	0.859258	0.0290958	0.366698	rhomboid protease
glpK	-0.0810729	0.935384	-0.311795	0.755197	0.912419	0.598216	0.878904	0.0451082	glycerol kinase
glpQ	-0.0664635	0.947009	0.356419	0.721527	0.765414	0.605189	0.751136	0.0324505	glycerophosphoryl diester phosphodiesterase
glpR	0.376373	0.70664	1.29142	0.196557	-0.156241	0.712842	-0.40209	0.681264	pseudo
glpT	0.223174	0.8234	0.842896	0.399286	0.809051	0.63008	0.653468	0.0376234	sn-glycerol 3-phosphate:phosphate antiporter
glpX	-0.234902	0.814285	1.4053	0.159933	-0.0727894	0.739527	-0.309468	0.689154	fructose-1,6-bisphosphatase 2
glrK	0.061547	0.950924	-0.339145	0.734501	0.541817	0.241608	0.319526	0.395675	sensory histidine kinase GlrK
glrR	0.699803	0.48405	1.2085	0.226855	0.405882	0.430685	0.511095	0.146212	DNA-binding transcriptional activator GlrR
glsA	0.00203371	0.998377	-0.532128	0.594637	1.23656	0.215559	1.55237	0.180768	glutaminase 1
glsB	0.387569	0.698335	1.11494	0.264877	-0.194729	0.585176	0.0527636	0.2386	glutaminase 2
gltA	0.238514	0.811482	-0.817394	0.413703	0.395785	0.57074	0.335678	0.962513	citrate synthase
gltB	0.220825	0.825229	1.42425	0.154373	0.756587	0.41682	0.29406	0.765382	glutamate synthase subunit GltB
gltD	0.578662	0.562817	1.3396	0.180376	0.699321	0.292021	0.144625	0.882037	glutamate synthase subunit GltD
gltF	0.204164	0.838225	1.25278	0.210287	-0.950667	0.231602	-1.40375	0.220745	periplasmic protein GltF
gltI	-0.131305	0.895534	-0.816263	0.41435	0.156118	0.514889	-0.0202971	0.462795	glutamate/aspartate ABC transporter periplasmic binding protein
gltJ	-0.00559584	0.995535	-0.930328	0.352201	-0.0211219	0.726258	0.0165565	0.464835	glutamate/aspartate ABC transporter membrane subunit GltJ
gltK	0.175596	0.860612	-1.13021	0.258387	-0.0595082	0.983355	-0.111874	0.648877	glutamate/aspartate ABC transporter membrane subunit GltK
gltL	0.351458	0.725245	-1.04357	0.296682	-0.06522	0.933711	-0.269994	0.635267	glutamate/aspartate ABC transporter ATP binding subunit
gltP	-0.0270476	0.978422	-0.665156	0.50595	-0.31319	0.934025	-0.865353	0.404317	glutamate/aspartate : H(+) symporter GltP
gltS	-0.305067	0.760315	0.718413	0.472503	-0.800022	0.119369	-0.766122	0.1087	glutamate:sodium symporter
gltW	0.126652	0.899216	0.151486	0.879593	-0.613709	0.434726	-0.441774	0.506433	tRNA
gltX	-0.0536163	0.957241	1.70524	0.0881504	-0.285155	0.363625	-0.1984	0.604376	glutamate--tRNA ligase
gluQ	-0.805378	0.420602	0.0155713	0.987576	-0.852719	0.460506	-0.653705	0.693927	glutamyl-Q tRNA(Asp) synthetase
glvC	0.00343426	0.99726	-0.521446	0.602056	-1.14205	0.486318	-0.511598	0.19632	putative PTS enzyme II component GlvC
glvG	-0.30133	0.763163	-0.65183	0.514511	-0.265764	0.713601	-0.682908	0.0851955	putative inactive phospho-glucosidase
glxK	-0.155361	0.876537	-1.88748	0.0590958	0.581529	0.414754	0.209759	0.382725	glycerate 2-kinase 2
glxR	-0.136164	0.891692	-2.47348	0.0133803	-0.109157	0.973741	-0.305822	0.880075	tartronate semialdehyde reductase 2
glyA	-0.48497	0.627698	-0.0875644	0.930223	0.0545246	0.689007	-0.941465	0.0706181	serine hydroxymethyltransferase
glyQ	-0.634744	0.525595	0.319433	0.749398	-0.319331	0.335872	-0.224093	0.150979	glycine--tRNA ligase subunit alpha
glyS	-0.323437	0.746365	0.199469	0.841896	-0.218063	0.449738	-0.357997	0.297819	glycine--tRNA ligase subunit beta
glyT	0.684095	0.493915	0.985583	0.324338	-0.383614	0.842561	-0.547674	0.381085	tRNA
glyU	0.756125	0.449574	-0.375508	0.707283	0.529243	0.651425	0.371128	0.627409	tRNA
glyW	0.264572	0.791339	0.24111	0.80947	-0.101301	0.640829	0.472242	0.879423	tRNA
gmd	2.04422	0.0409317	2.29276	0.0218616	-0.380839	0.936167	0.819727	0.167144	GDP-mannose 4,6-dehydratase
gmhA	0.423664	0.671811	-0.683897	0.49404	0.431452	0.406984	0.255228	0.484398	NA
gmhB	0.346337	0.72909	0.0530659	0.957679	0.148958	0.700681	0.29302	0.192114	D-glycero-beta-D-manno-heptose-1,7-bisphosphate 7-phosphatase
gmk	0.587162	0.557095	0.0739631	0.94104	-0.00856607	0.871518	-0.145092	0.61062	guanylate kinase
gmr	-0.0291578	0.976739	0.285353	0.775374	-0.737966	0.17332	0.214474	0.373833	NA
gnd	0.16247	0.870935	1.25351	0.21002	-0.0645702	0.752689	-0.650269	0.399084	6-phosphogluconate dehydrogenase, decarboxylating
gnsA	0.298961	0.76497	-0.149566	0.881107	-0.436281	0.894784	-0.898927	0.461168	putative phosphatidylethanolamine synthesis regulator GnsA
gnsB	0.682798	0.494734	0.843842	0.398758	-0.167279	0.719059	0.347123	0.239979	Qin prophage; protein GnsB
gntK	-0.242445	0.808436	0.0739978	0.941012	-0.866735	0.985009	-1.01431	0.0729482	D-gluconate kinase, thermostable
gntP	-0.885995	0.37562	-0.0259991	0.979258	-0.209108	0.949982	-0.882611	0.0828309	fructuronate transporter
gntR	0.0548856	0.95623	0.0960956	0.923445	-0.0356601	0.954477	-0.79488	0.0127956	DNA-binding transcriptional repressor GntR
gntT	-0.122538	0.902473	-0.501711	0.615871	-0.824656	0.917002	-0.823954	0.164839	high-affinity gluconate transporter
gntU	-0.22493	0.822034	0.382227	0.702293	-1.46709	0.140715	-0.754861	0.188834	low-affinity gluconate transporter
gntX	0.166542	0.867731	-0.874797	0.381684	0.117452	0.876828	-0.19119	0.524303	NA
gor	-0.665892	0.50548	0.633701	0.526276	0.486697	0.532422	0.240091	0.764246	glutathione reductase (NADPH)
gph	-0.48938	0.624573	1.6663	0.0956532	0.0887684	0.620737	-0.223704	0.801281	phosphoglycolate phosphatase
gpmA	0.734579	0.462596	-0.794971	0.426631	0.7102	0.241374	0.800105	0.052088	2,3-bisphosphoglycerate-dependent phosphoglycerate mutase
gpmM	-0.75094	0.452689	2.29189	0.0219118	0.196368	0.811109	-0.0128939	0.684509	2,3-bisphosphoglycerate-independent phosphoglycerate mutase
gpp	-0.116643	0.907143	-1.07984	0.280215	-0.325997	0.273467	0.0868526	0.676355	guanosine-5'-triphosphate,3'-diphosphate phosphatase
gpr	-0.31747	0.750887	-0.703245	0.481903	0.697806	0.366993	0.258236	0.714575	L-glyceraldehyde 3-phosphate reductase
gpsA	-0.415777	0.677573	-0.213961	0.830577	-0.430344	0.600156	-1.48251	0.0292325	glycerol-3-phosphate dehydrogenase
gpt	0.24757	0.804467	2.23913	0.0251476	-0.459653	0.342423	-0.516115	0.67282	xanthine-guanine phsophoribosyltransferase
grcA	0.341735	0.73255	0.577454	0.563633	1.09518	0.484091	1.98306	0.032311	stress-induced alternate pyruvate formate-lyase subunit
greA	0.181511	0.855967	0.799905	0.423766	-0.650433	0.307538	-0.682569	0.541477	transcription elongation factor GreA
greB	-0.220337	0.825609	-0.793006	0.427774	-0.1374	0.49881	-0.805977	0.0534901	transcription elongation factor GreB
groL	-0.232753	0.815953	-0.906169	0.364847	-0.425291	0.961233	-0.812197	0.273764	chaperonin GroEL
groS	-0.0316905	0.974719	-0.419811	0.674623	-0.579031	0.893808	-0.914531	0.16258	cochaperonin GroES
grpE	0.163479	0.870142	0.410885	0.681157	-0.204351	0.858022	-0.785617	0.382732	nucleotide exchange factor GrpE
grxA	0.748093	0.454404	1.02897	0.303495	1.16954	0.0942349	1.35558	0.0198084	reduced glutaredoxin 1
grxB	-0.26822	0.78853	-0.669944	0.502894	0.816507	0.447635	0.383319	0.782865	reduced glutaredoxin 2
grxC	-0.273923	0.784144	0.811292	0.417198	-0.480713	0.586594	-1.30842	0.0448108	glutaredoxin 3
grxD	0.300496	0.763799	2.29316	0.0218388	-0.439461	0.296236	-0.11248	0.960199	glutaredoxin 4
gshA	-0.754249	0.4507	0.956748	0.338695	0.0317492	0.727735	0.33167	0.290396	glutamate--cysteine ligase
gshB	-0.0534914	0.95734	0.0524925	0.958136	0.581182	0.347825	0.330178	0.234349	glutathione synthetase
gsiA	0.00786301	0.993726	-0.011639	0.990714	0.837218	0.280719	0.104509	0.722539	glutathione ABC transporter ATP binding subunit GsiA
gsiB	0.0796968	0.936478	-0.0450581	0.964061	1.01006	0.265556	0.311135	0.785046	glutathione ABC transporter periplasmic binding protein
gsiC	0.120687	0.903939	0.0910933	0.927418	0.899979	0.165033	0.134589	0.719811	glutathione ABC transporter membrane subunit GsiC
gsiD	0.160993	0.872099	0.167052	0.867329	1.31649	0.0778758	0.150601	0.741372	glutathione ABC transporter membrane subunit GsiD
gsk	-0.0369469	0.970527	0.631245	0.527881	-0.683827	0.196086	-0.512168	0.987317	inosine/guanosine kinase
gspA	0.809983	0.41795	0.229958	0.818124	-0.0940708	0.843009	0.291135	0.651191	Type II secretion system protein GspA
gspB	1.60137	0.109296	-1.34573	0.17839	0.289379	0.145951	0.536485	0.40634	putative general secretion pathway protein B
gspC	0.107537	0.914363	0.167885	0.866673	-1.36806	0.233847	0.144617	0.492964	Type II secretion system protein GspC
gspD	0.304932	0.760418	-0.0411206	0.9672	-1.27781	0.0969588	-0.0166374	0.650523	Type II secretion system protein GspD
gspE	0.0344611	0.972509	0.232669	0.816019	-0.876196	0.674468	-0.113234	0.549351	Type II secretion system protein GspE
gspF	-0.0697365	0.944403	-0.453437	0.650234	-1.51543	0.0599751	-0.0591058	0.516447	Type II secretion system protein GspF
gspG	0.227519	0.82002	-0.290735	0.771254	-1.23292	0.116426	-0.796254	0.447365	Type II secretion system protein GspG
gspH	1.4922	0.135648	0.18845	0.850524	-0.798514	0.461263	-0.288443	0.308405	Type II secretion system protein GspH
gspI	-0.586438	0.557581	-1.0989	0.27181	-0.917962	0.874163	0.630468	0.547307	Type II secretion system protein GspI
gspJ	-0.0773705	0.938329	-0.799632	0.423924	-1.0541	0.150154	-0.173993	0.611749	Type II secretion system protein GspJ
gspK	0.215045	0.829732	-0.215657	0.829255	-1.16082	0.124692	0.320931	0.732242	Type II secretion system protein GspK
gspL	-0.361472	0.717747	0.175181	0.860937	-1.12408	0.232339	0.220373	0.867537	Type II secretion system protein GspL
gspM	0.850187	0.395221	-0.454637	0.64937	-0.993425	0.207564	0.200574	0.912674	Type II secretion system protein GspM
gspO	0.078182	0.937683	-1.06158	0.288427	-0.756762	0.315762	-0.261577	0.347705	Type II secretion system prepilin peptidase
gss	-0.390026	0.696517	0.822733	0.41066	0.506784	0.482613	0.489956	0.407203	fused glutathionylspermidine amidase/glutathionylspermidine synthetase
gstA	-0.128027	0.898127	-0.494385	0.621034	0.838084	0.388827	0.759658	0.946302	glutathione S-transferase GstA
gstB	0.018746	0.985044	-0.182483	0.855203	1.10974	0.275814	0.801345	0.662917	glutathione S-transferase GstB
gtrA	0.0741651	0.940879	0.886604	0.375292	-0.233833	0.774025	-0.476056	0.494723	NA
gtrB	-0.0241076	0.980767	1.56448	0.117705	-0.380679	0.557894	-0.921602	0.828909	NA
gtrS	-0.174977	0.861098	1.70023	0.089087	-0.624873	0.377352	-1.15802	0.674788	NA
guaA	-0.320533	0.748564	1.42007	0.155587	-0.334804	0.227496	-0.713911	0.884867	GMP synthetase
guaB	-0.238635	0.811389	1.80277	0.0714244	-0.092985	0.303856	-0.664092	0.9052	inosine 5'-monophosphate dehydrogenase
guaC	-0.00979933	0.992181	0.9065	0.364671	0.0710416	0.739466	-0.81216	0.0758197	GMP reductase
guaD	-0.0258471	0.979379	-1.24121	0.21453	0.0418438	0.962972	-0.169751	0.469137	guanine deaminase
gudD	-0.295702	0.767457	-0.239017	0.811092	-0.233174	0.87617	-0.69605	0.225238	D-glucarate dehydratase
gudP	-0.267236	0.789287	0.0296223	0.976368	-0.333552	0.678075	-0.294235	0.172326	galactarate/glucarate/glycerate transporter GudP
gudX	0.0129359	0.989679	-0.330206	0.741244	-0.270463	0.792806	-0.337955	0.154732	glucarate dehydratase-related protein
gyrA	-0.475099	0.634716	1.86751	0.0618309	-0.0742805	0.488139	0.0473772	0.476359	DNA gyrase subunit A
gyrB	0.0215301	0.982823	1.50073	0.133426	-0.241605	0.447376	-0.389556	0.965324	DNA gyrase subunit B
hcaB	-0.518109	0.604382	-0.392198	0.694912	0.924867	0.37726	0.935258	0.458998	2,3-dihydroxy-2,3-dihydrophenylpropionate dehydrogenase
hcaC	0.0491954	0.960764	0.0296728	0.976328	0.940162	0.52261	1.30197	0.289205	putative 3-phenylpropionate/cinnamate dioxygenase ferredoxin subunit
hcaD	-0.25375	0.799689	-0.525528	0.599216	0.779547	0.385527	0.691469	0.691165	putative 3-phenylpropionate/cinnamate dioxygenase ferredoxin reductase subunit
hcaE	-0.385665	0.699745	-0.976087	0.329021	0.953723	0.205264	0.713285	0.507224	putative 3-phenylpropionate/cinnamate dioxygenase subunit alpha
hcaF	0.144293	0.885269	0.0200559	0.983999	0.615545	0.541095	0.796491	0.705165	putative 3-phenylpropionate/cinnamate dioxygenase subunit beta
hcaR	-0.789726	0.429688	-1.51461	0.129872	-0.124561	0.670152	-0.307909	0.214912	DNA-binding transcriptional dual regulator HcaR
hcaT	-0.230745	0.817513	-1.74926	0.0802454	-0.680209	0.238104	-0.937276	0.0315764	putative 3-phenylpropionate transporter
hchA	0.293982	0.768771	-0.368148	0.712763	0.975431	0.133989	1.03124	0.651356	protein/nucleic acid deglycase 1
hcp	-0.628494	0.52968	0.397669	0.690874	-0.742676	0.110263	-0.508122	0.352194	protein S-nitrosylase
hcr	-1.10167	0.270606	0.62959	0.528963	0.135477	0.972603	-0.410514	0.276871	NADH oxidoreductase
hda	-0.0711342	0.943291	2.60498	0.00918801	-0.142037	0.709789	-0.146838	0.832123	inibitor of reinitiation of DNA replication
hdeA	0.0153104	0.987785	-0.039269	0.968676	0.582634	0.337677	2.93025	0.0528254	HdeA monomer, chaperone active form
hdeB	0.0559628	0.955371	0.158549	0.874025	0.5381	0.286385	2.97313	0.0334234	periplasmic acid stress chaperone
hdeD	0.0568556	0.95466	-0.0397502	0.968292	0.593002	0.272019	2.71288	0.0401529	acid-resistance membrane protein
hdfR	-0.116758	0.907052	-1.79924	0.0719814	0.0124387	0.812422	-0.891587	0.102183	DNA-binding transcriptional dual regulator HdfR
hdhA	0.223242	0.823347	-0.147909	0.882415	1.16795	0.0631881	1.00969	0.324199	7-alpha-hydroxysteroid dehydrogenase
helD	-0.133396	0.89388	-0.0288897	0.976953	0.194918	0.882711	0.0421657	0.989611	DNA helicase IV
hemA	0.168284	0.86636	0.861407	0.389014	0.246475	0.637381	0.723285	0.0760453	glutamyl-tRNA reductase
hemB	-0.359218	0.719432	2.03087	0.042268	0.201959	0.91141	0.409778	0.341875	porphobilinogen synthase
hemC	-0.479723	0.631424	-1.50281	0.132889	0.141997	0.925217	-0.360255	0.256613	hydroxymethylbilane synthase
hemD	-0.910523	0.362547	-1.2161	0.223948	0.417514	0.718654	-0.0902486	0.510588	uroporphyrinogen-III synthase
hemE	-0.018682	0.985095	0.165583	0.868485	0.00643136	0.677379	-0.112659	0.919842	uroporphyrinogen decarboxylase
hemF	0.344136	0.730744	0.849944	0.395356	0.0203784	0.958849	-0.0455259	0.874315	coproporphyrinogen III oxidase
hemG	0.400243	0.688978	-0.722618	0.469915	-0.145952	0.786762	-0.624359	0.105106	protoporphyrinogen oxidase
hemH	-0.495385	0.620329	-0.145742	0.884125	-0.440239	0.185802	-0.600563	0.367679	ferrochelatase
hemL	0.201842	0.84004	1.86414	0.0623023	-0.164864	0.484343	-0.602124	0.158518	glutamate-1-semialdehyde aminotransferase
hemN	-0.110821	0.911758	2.06293	0.0391194	0.0460762	0.908382	-0.0765898	0.753544	coproporphyrinogen III dehydrogenase
hemX	-0.775503	0.438042	-0.756848	0.449141	0.525796	0.433639	0.0527492	0.956676	PF04375 family protein HemX
hemY	-0.408589	0.682841	-1.55467	0.120026	0.372216	0.370996	0.0154842	0.743249	protein HemY
hflC	-0.329401	0.741853	-0.106141	0.91547	-0.286369	0.407702	-0.412396	0.807316	regulator of FtsH protease
hflD	-0.764555	0.444536	1.78283	0.0746137	-0.338442	0.193561	0.0883584	0.917125	lysogenization regulator
hflK	-0.318529	0.750083	-0.126815	0.899087	-0.277499	0.41852	-0.336822	0.722779	regulator of FtsH protease
hflX	0.657861	0.510627	-0.0962614	0.923313	0.25668	0.276428	-0.314916	0.389914	ribosome rescue factor HflX
hfq	0.496144	0.619793	-0.555945	0.578248	0.00706062	0.81635	-0.937818	0.0357847	RNA-binding protein Hfq
hha	1.14242	0.25328	1.82157	0.0685197	-0.37544	0.756546	-0.274069	0.847671	hemolysin expression modulating protein
hicA	0.243107	0.807922	0.158841	0.873794	0.622132	0.285764	1.16845	0.300886	toxin of the HicA-HicB toxin-antitoxin system
hicB	0.210298	0.833435	0.454642	0.649367	0.624048	0.413346	0.894417	0.29133	antitoxin of the HicA-HicB toxin-antitoxin system
higA	0.327662	0.743168	-0.615197	0.538425	-0.311026	0.891449	-0.889418	0.0739218	antitoxin/DNA-binding transcriptional repressor HigA
higB	0.0795277	0.936613	0.764001	0.444866	-0.857619	0.643991	-0.6827	0.449922	ribosome-dependent mRNA interferase toxin HigB
hinT	0.0116404	0.990712	0.258856	0.795746	0.729876	0.123615	0.202197	0.598272	purine nucleoside phosphoramidase
hipA	-0.845792	0.397669	-0.891606	0.372604	0.234655	0.483752	-0.256507	0.331616	serine/threonine kinase HipA
hipB	0.128565	0.897702	-0.836588	0.402824	-0.169721	0.738104	-0.379251	0.212452	antitoxin/DNA-binding transcriptional repressor HipB
hisA	-0.330861	0.740749	-0.318341	0.750226	0.497896	0.334887	0.257372	0.22329	1-(5-phosphoribosyl)-5-[(5-phosphoribosylamino)methylideneamino]imidazole-4-carboxamide isomerase
hisB	-1.25726	0.208659	-1.84919	0.0644302	0.325735	0.559715	0.0775959	0.764998	imidazoleglycerol-phosphate dehydratase/histidinol-phosphatase
hisC	-0.493787	0.621457	-0.318801	0.749878	0.0736121	0.813507	0.128114	0.813209	histidinol-phosphate aminotransferase
hisD	-0.492218	0.622565	-0.292378	0.769998	-0.233699	0.551375	0.00121714	0.52197	histidinal/histidinol dehydrogenase
hisF	-0.163116	0.870427	-0.640785	0.521662	0.474081	0.349394	0.201773	0.372191	imidazole glycerol phosphate synthase subunit HisF
hisG	-0.275008	0.78331	-0.253414	0.799948	-0.403818	0.57644	-0.447668	0.66099	ATP phosphoribosyltransferase
hisH	-0.0297152	0.976294	-0.339416	0.734296	0.633268	0.439686	0.41087	0.139073	imidazole glycerol phosphate synthase subunit HisH
hisI	-0.162177	0.871167	-0.320812	0.748353	0.0478297	0.833851	0.00177252	0.375008	putative bifunctional phosphoribosyl-AMP cyclohydrolase/phosphoribosyl-ATP pyrophosphatase
hisJ	-0.479105	0.631864	-1.73785	0.0822379	0.0106888	0.884726	-0.391423	0.215469	histidine ABC transporter periplasmic binding protein
hisM	-0.0956629	0.923788	-1.46568	0.142736	-0.710947	0.482277	-0.725685	0.188668	lysine/arginine/ornithine ABC transporter/histidine ABC transporter, membrane subunit HisM
hisP	0.265776	0.790412	-1.21413	0.224698	-0.512524	0.827685	-0.946413	0.193778	lysine/arginine/ornithine ABC transporter/histidine ABC transporter, ATP binding subunit
hisQ	-0.139132	0.889346	-1.38539	0.165932	-0.244675	0.969444	-0.661659	0.122062	lysine/arginine/ornithine ABC transporter/histidine ABC transporter, membrane subunit HisQ
hisR	0.306048	0.759568	1.27516	0.202254	-0.0533763	0.921102	-0.102392	0.528923	tRNA
hisS	-0.413766	0.679046	-0.547344	0.584143	-0.0149348	0.698752	0.399909	0.170786	histidine--tRNA ligase
hiuH	0.520624	0.602629	-0.539349	0.589646	-0.394804	0.919311	0.366019	0.405302	NA
hldD	-0.16934	0.865529	0.432167	0.66562	0.192473	0.791232	0.400975	0.166348	NA
hldE	-0.576282	0.564425	1.36374	0.172649	0.458169	0.71317	-0.211346	0.830727	NA
hlyE	-0.137845	0.890363	-0.881602	0.377992	0.0516512	0.109097	0.318895	0.827522	hemolysin E
hmp	-0.448423	0.653848	-1.41246	0.157814	0.663787	0.314306	0.296894	0.976146	nitric oxide dioxygenase
hns	0.176394	0.859984	-1.5284	0.126413	-0.0681981	0.943426	-0.0108834	0.87619	DNA-binding transcriptional dual regulator H-NS
hofB	0.351692	0.725069	-0.64372	0.519757	0.377676	0.585002	-0.0472021	0.515772	T2SSE family protein
hofC	0.545457	0.58544	0.815581	0.41474	-0.365297	0.378323	-0.539532	0.123343	inner membrane protein HofC
hofM	0.00430652	0.996564	-1.76688	0.0772484	0.730653	0.213718	-0.538204	0.159554	DNA utilization protein HofM
hofN	-0.267995	0.788703	-0.570245	0.568511	0.188357	0.812623	-0.75281	0.0987041	DNA utilization protein HofN
hofO	0.00332092	0.99735	-0.550556	0.581938	0.244289	0.631386	0.373969	0.537475	DNA utilization protein HofO
hofP	-1.3931	0.163591	-1.23596	0.216472	0.333265	0.641465	-0.138435	0.323107	DNA utilization protein HofP
hofQ	-0.973823	0.330145	-1.8061	0.070903	0.376764	0.307122	-0.166751	0.691115	DNA utilization protein HofQ
hokA	0.250371	0.802301	1.17992	0.238032	-0.474551	0.230249	-0.413106	0.646316	small toxic polypeptide
hokB	-0.0029799	0.997622	-1.21582	0.224055	0.117785	0.974716	1.06644	0.3719	toxin HokB
hokC	-0.649634	0.515929	-1.20595	0.227836	-0.680458	0.0913257	-0.205766	0.560625	protein HokC
hokD	0.508437	0.611147	-0.0379885	0.969697	0.778485	0.148036	0.826051	0.370046	Qin prophage; toxic protein HokD
hokE	0.2585	0.796021	0.2706	0.786698	-0.220587	0.602704	-0.524743	0.341011	protein HokE
holA	-0.198133	0.842941	0.835371	0.403509	0.201969	0.792613	0.45678	0.264407	DNA polymerase III subunit delta
holB	-0.577424	0.563653	1.17775	0.238898	-0.232527	0.359315	0.389816	0.415263	DNA polymerase III subunit delta'
holC	-1.15457	0.248267	0.266936	0.789518	-0.225589	0.83549	-0.720963	0.0636283	DNA polymerase III subunit chi
holD	0.277181	0.781641	1.49558	0.134763	-0.161436	0.715517	-0.411777	0.984889	DNA polymerase III subunit psi
holE	0.296887	0.766553	2.45813	0.0139663	-0.574094	0.244571	-0.270937	0.46656	DNA polymerase III subunit theta
hpf	0.0914777	0.927113	-0.650696	0.515243	0.685789	0.324587	0.239991	0.791723	ribosome hibernation-promoting factor
hpt	0.0170774	0.986375	0.979561	0.327303	-0.340063	0.498328	-0.374207	0.505532	hypoxanthine phosphoribosyltransferase
hrpA	-0.436835	0.662231	-0.0308096	0.975421	0.238615	0.669977	0.276034	0.730249	ATP-dependent RNA helicase HrpA
hrpB	0.215309	0.829526	0.743179	0.457373	0.112377	0.767973	-0.0485901	0.777129	putative ATP-dependent RNA helicase HrpB
hscA	0.387538	0.698358	1.15419	0.248424	-0.104678	0.65818	0.136965	0.136812	iron-sulfur cluster biosynthesis chaperone HscA
hscB	0.307756	0.758268	1.09529	0.273391	-0.113107	0.755488	0.17528	0.125268	co-chaperone for [Fe-S] cluster biosynthesis
hscC	-1.21344	0.224961	0.0577655	0.953935	0.13687	0.609129	-0.521958	0.163429	chaperone protein HscC
hsdM	0.238595	0.81142	0.0238206	0.980996	-0.298517	0.516282	-0.749659	0.53659	type I restriction enzyme EcoKI methyltransferase component
hsdR	-0.609428	0.542241	-0.956542	0.338799	0.299841	0.771154	-0.503212	0.149906	type I restriction enzyme EcoKI endonuclease component
hsdS	0.00196845	0.998429	0.0582198	0.953574	-0.64368	0.351083	-0.966548	0.950014	type I restriction enzyme EcoKI specificity protein
hslJ	1.35074	0.176778	0.804051	0.421367	-0.906586	0.514831	-0.0457318	0.694777	lipoprotein implicated in Novobiocin resistance
hslO	-0.442155	0.658377	0.58483	0.558662	-0.672668	0.434071	-0.806672	0.724495	molecular chaperone Hsp33
hslR	-0.448239	0.653981	0.475799	0.634218	-0.729223	0.577217	-0.800399	0.437083	heat shock protein Hsp15
hslU	-0.0719914	0.942609	-0.370995	0.710641	-0.715928	0.544847	-0.816525	0.848264	ATPase component of the HslVU protease
hslV	0.102509	0.918353	-0.352443	0.724506	-0.573807	0.865946	-0.703728	0.637279	peptidase component of the HslVU protease
hspQ	-0.112066	0.910771	-0.511293	0.609146	-0.257434	0.714746	-0.392297	0.159189	heat shock protein, hemimethylated DNA-binding protein
hsrA	0.169404	0.865479	0.236851	0.812772	0.144943	0.85266	-0.652317	0.109737	putative transporter HsrA
htpG	-0.198122	0.84295	-0.665013	0.506042	-0.515855	0.979076	-0.935989	0.241981	chaperone protein HtpG
htpX	1.116	0.264422	0.77816	0.436475	-0.322178	0.546436	-0.0275238	0.932131	zinc dependent endoprotease
htrE	0.0847173	0.932486	1.05994	0.289174	-0.469161	0.874979	0.122446	0.121218	putative fimbrial usher protein HtrE
hupA	0.139498	0.889057	-0.891939	0.372426	0.565462	0.161546	-0.39834	0.312659	DNA-binding protein HU-alpha
hupB	-0.346589	0.7289	-1.49368	0.135261	0.101012	0.966566	-0.501211	0.199462	DNA-binding protein HU-beta
hyaA	-0.587458	0.556896	-0.372187	0.709754	0.437255	0.369711	1.74009	0.290989	hydrogenase 1 small subunit
hyaB	0.288842	0.772702	-0.291921	0.770347	0.0615812	0.799664	1.35423	0.386598	hydrogenase 1 large subunit
hyaC	0.117801	0.906225	-0.115661	0.907921	0.410506	0.553476	1.26094	0.0979351	hydrogenase 1 cytochrome b subunit
hyaD	0.874608	0.381787	0.255976	0.797969	0.711836	0.412615	0.821674	0.449521	putative hydrogenase 1 maturation protease HyaD
hyaE	-0.44848	0.653807	0.657721	0.510717	-0.0259265	0.892275	0.646272	0.887423	putative HyaA chaperone
hyaF	0.264842	0.791131	-0.376904	0.706245	0.630738	0.382314	1.16476	0.226226	protein HyaF
hybA	-0.923906	0.355535	0.230248	0.817899	0.441523	0.531407	0.218554	0.686032	hydrogenase 2 iron-sulfur protein
hybB	-0.225907	0.821274	-0.896898	0.369774	0.567276	0.552145	0.368534	0.809101	hydrogenase 2 membrane subunit
hybC	-0.607933	0.543232	-1.52059	0.128362	0.598466	0.341501	0.42113	0.392366	hydrogenase 2 large subunit
hybD	0.729767	0.465533	-1.90163	0.0572191	0.332399	0.41841	0.26727	0.458389	putative hydrogenase 2 maturation protease
hybE	0.431598	0.666034	-1.26167	0.207068	0.286339	0.424312	0.296139	0.345641	hydrogenase 2-specific chaperone
hybF	-0.0309965	0.975272	-1.33922	0.1805	0.365436	0.367303	0.345037	0.666555	hydrogenase maturation protein HybF
hybG	1.48551	0.137409	-0.211104	0.832806	0.372393	0.539159	0.492359	0.747159	hydrogenase 2 accessory protein
hybO	-0.594501	0.552177	0.605397	0.544915	-0.290907	0.527004	-0.283992	0.288284	hydrogenase 2 small subunit
hycA	-0.645295	0.518736	0.45735	0.64742	0.0193392	0.750442	0.456135	0.766283	regulator of the transcriptional regulator FhlA
hycB	0.259491	0.795256	-0.88743	0.374847	0.24026	0.203478	0.831247	0.360512	formate hydrogenlyase subunit HycB
hycC	0.314142	0.753413	-0.738653	0.460118	0.0985873	0.684766	0.149031	0.593153	formate hydrogenlyase subunit HycC
hycD	-0.520745	0.602544	0.214058	0.830502	0.270442	0.56023	-0.336537	0.397343	formate hydrogenlyase subunit HycD
hycE	-0.391304	0.695573	-0.660779	0.508754	-0.350913	0.483484	0.18215	0.731477	formate hydrogenlyase subunit HycE
hycF	-0.155863	0.876141	-0.777765	0.436708	-0.441511	0.374408	-0.0510325	0.349156	formate hydrogenlyase subunit HycF
hycG	-0.435388	0.663281	-0.183743	0.854215	0.264752	0.477991	-0.113678	0.445839	formate hydrogenlyase subunit HycG
hycH	0.597305	0.550304	-0.594777	0.551992	-0.269137	0.539303	0.102266	0.771775	formate hydrogenlyase assembly protein
hycI	-0.0566748	0.954804	-0.0620215	0.950546	0.444109	0.513876	-0.182117	0.315778	hydrogenase 3 maturation protease
hydN	0.112321	0.910569	0.508815	0.610882	1.12057	0.142893	0.817268	0.693874	putative electron transport protein HydN
hyfA	0.249631	0.802873	0.253879	0.799589	-0.929746	0.147443	-0.109351	0.332124	hydrogenase 4 component A
hyfB	-0.524938	0.599626	-0.0794061	0.93671	-0.106659	0.771995	0.565084	0.373297	hydrogenase 4 component B
hyfC	-0.0517535	0.958725	-0.154563	0.877166	-1.25444	0.0740477	0.0606507	0.502011	hydrogenase 4 component C
hyfD	0.513673	0.60748	-0.037469	0.970111	-0.720133	0.512846	0.212618	0.892163	hydrogenase 4 component D
hyfE	0.207128	0.83591	-0.250745	0.802011	-0.515042	0.418142	0.100307	0.598459	hydrogenase 4 component E
hyfF	-0.721942	0.47033	-1.29932	0.193835	0.409159	0.503862	0.458904	0.774819	hydrogenase 4 component F
hyfG	0.466926	0.640553	-0.582542	0.560202	-0.320967	0.658285	0.0777896	0.592896	hydrogenase 4 catalytic subunit HyfG
hyfH	-0.792931	0.427818	-2.13048	0.0331318	-0.0613257	0.809213	0.62173	0.623001	hydrogenase 4 component H
hyfI	0.118411	0.905742	-1.60177	0.109208	0.576993	0.445458	0.244243	0.896042	hydrogenase 4 catalytic subunit HyfI
hyfJ	0.0746384	0.940502	-0.151551	0.879541	0.459523	0.439991	0.83356	0.197564	putative hydrogenase 4 assembly protein
hyfR	0.149433	0.881212	-1.12211	0.261818	-0.379698	0.504	0.233438	0.999712	DNA-binding transcriptional activator HyfR
hyi	0.0211916	0.983093	-1.96592	0.0493083	-0.143893	0.859764	-0.243415	0.931026	hydroxypyruvate isomerase
hypA	-0.919279	0.357949	0.494901	0.62067	-0.751419	0.207123	-0.426292	0.266929	hydrogenase 3 nickel incorporation protein HypA
hypB	-0.829985	0.406547	0.363492	0.716237	-0.733332	0.17733	-0.700536	0.0970703	hydrogenase isoenzymes nickel incorporation protein HypB
hypC	-0.193485	0.846579	0.371308	0.710408	-0.266447	0.662662	-0.458027	0.143338	hydrogenase 3 maturation protein HypC
hypD	-0.310869	0.7559	-0.078223	0.937651	-0.704084	0.203986	-0.463737	0.158425	Fe-(CN)2CO cofactor assembly scaffold protein HypD
hypE	-0.415407	0.677844	0.632451	0.527092	-0.108291	0.573257	-0.777484	0.0770412	hydrogenase maturation protein, carbamoyl dehydratase
hypF	0.0131216	0.989531	1.89851	0.0576285	0.226005	0.930799	-0.344195	0.413266	carbamoyltransferase HypF
hypT	-0.510228	0.609892	0.814429	0.415399	-0.524119	0.208493	-0.322628	0.45224	DNA-binding transcriptional dual regulator HypT
hyuA	-0.897879	0.36925	-0.604781	0.545325	-0.241166	0.787314	0.0901118	0.748603	phenylhydantoinase
iaaA	-0.327065	0.743619	-0.15417	0.877476	0.641333	0.408529	-0.00320143	0.733951	isoaspartyl dipeptidase proenzyme
iadA	-0.078903	0.93711	1.28645	0.198285	-0.472459	0.285925	-1.06225	0.245124	isoaspartyl dipeptidase
iap	1.04383	0.296563	2.50042	0.0124045	0.288555	0.466158	0.960824	0.0947491	alkaline phosphatase isozyme conversion protein
ibaG	0.099389	0.920829	1.71163	0.0869647	-0.338643	0.53783	-0.499707	0.398411	acid stress protein IbaG
ibpA	0.0221936	0.982294	0.0378455	0.969811	-0.910848	0.962889	-0.899756	0.0880307	small heat shock protein IbpA
ibpB	-0.0769301	0.938679	0.0325148	0.974061	-0.917119	0.949822	-0.778182	0.127578	small heat shock protein IbpB
ibsA	-0.343927	0.730901	-2.11254	0.03464	0.366804	0.890457	1.49976	0.442283	toxic peptide IbsA
ibsB	0.169875	0.865108	-1.20073	0.229856	-0.522488	0.935686	1.18016	0.666382	putative toxic peptide IbsB
ibsC	-1.56799	0.116884	-0.871259	0.383613	-0.844777	0.180293	1.20318	0.532162	toxic peptide IbsC
ibsD	0.301344	0.763152	-0.609658	0.542088	-1.0896	0.355303	0.647844	0.999875	putative toxic peptide IbsD
ibsE	-0.37809	0.705364	-0.232599	0.816073	-1.74673	0.0101753	0.430909	0.82542	toxic peptide IbsE
icd	-0.67988	0.496581	-0.850564	0.395012	0.00643645	0.646147	0.336296	0.714623	isocitrate dehydrogenase
icdC	0.164366	0.869443	0.95953	0.337292	-0.176136	0.457291	-0.559975	0.948634	pseudo
iceT	0.882186	0.377676	1.25734	0.20863	0.157363	0.992311	0.608387	0.0815319	NA
iclR	-0.0601957	0.952	-1.75522	0.0792219	-0.481374	0.75104	-1.27972	0.0207276	DNA-binding transcriptional repressor IclR
idi	0.462891	0.643442	0.96342	0.335337	0.31816	0.405445	-0.336363	0.215963	isopentenyl-diphosphate Delta-isomerase
idnD	-1.0818	0.279343	-0.594519	0.552165	0.878031	0.319645	0.285868	0.992636	L-idonate 5-dehydrogenase
idnK	-0.560503	0.575136	-0.644102	0.51951	-0.0668132	0.726856	-0.50521	0.183281	D-gluconate kinase, thermosensitive
idnO	-0.0791875	0.936883	-0.964805	0.334642	1.16939	0.221642	0.679116	0.430047	5-keto-D-gluconate 5-reductase
idnR	0.150208	0.880601	-1.1398	0.25437	0.651055	0.0343399	0.444502	0.339324	DNA-binding transcriptional dual regulator IdnR
idnT	0.107208	0.914624	-1.12301	0.261433	0.513549	0.291704	-0.148438	0.463359	L-idonate/5-ketogluconate/gluconate transporter
ihfA	0.185606	0.852754	-0.778666	0.436177	0.429663	0.412768	0.0810331	0.822351	integration host factor subunit alpha
ihfB	0.0765869	0.938952	-0.811508	0.417074	0.809216	0.230084	1.24034	0.00907545	integration host factor subunit beta
ileS	0.364729	0.715313	1.07026	0.2845	-0.0299381	0.857226	-0.0919307	0.780536	isoleucine--tRNA ligase
ileV	0.5782	0.563129	-0.649979	0.515706	0.171366	0.737692	-0.215536	0.30379	tRNA
ileX	0.404735	0.685672	-0.0384951	0.969293	-0.666096	0.397947	-0.0751378	0.466907	tRNA
ileY	0.0721303	0.942498	-0.0166373	0.986726	-0.0172327	0.972675	0.123737	0.750946	tRNA
ilvA	0.167717	0.866806	-1.38412	0.166323	0.339909	0.318597	-0.268333	0.713493	threonine deaminase
ilvB	-0.276988	0.781789	-0.736192	0.461614	-1.17711	0.248573	-0.568799	0.604838	acetohydroxy acid synthase I subunit IlvB
ilvC	0.145356	0.88443	-0.111419	0.911284	-0.808791	0.526269	-0.51427	0.936194	ketol-acid reductoisomerase (NADP(+))
ilvD	-0.128225	0.897971	-1.2796	0.200685	0.325668	0.349644	-0.128479	0.976962	dihydroxy-acid dehydratase
ilvE	-0.783963	0.433062	-1.60771	0.107898	-0.0200895	0.954726	-0.78974	0.0972955	branched-chain-amino-acid aminotransferase
ilvG	0.0240666	0.980799	-0.744407	0.45663	-0.996103	0.259678	-1.0459	0.189507	pseudo
ilvH	0.175049	0.861041	-0.155045	0.876786	0.531125	0.692732	0.142731	0.459133	acetolactate synthase/acetohydroxybutanoate synthase, regulatory subunit
ilvI	0.142819	0.886433	-0.368037	0.712846	0.446862	0.614685	0.382592	0.195369	acetolactate synthase/acetohydroxybutanoate synthase, catalytic subunit
ilvL	-0.123686	0.901564	-2.80928	0.00496526	-0.394048	0.641023	-0.864042	0.20098	ilvXGMEDA operon leader peptide
ilvM	-1.09697	0.272652	0.362276	0.717146	-0.616842	0.883676	-0.604534	0.580007	acetolactate synthase II subunit IlvM
ilvN	0.083036	0.933823	-0.777813	0.436679	-1.07538	0.324705	-1.11283	0.168956	acetohydroxy acid synthase I subunit IlvN
ilvX	0.0721303	0.942498	-0.0166373	0.986726	-0.0173787	0.972675	-0.0423017	0.989621	uncharacterized protein IlvX
ilvY	-0.596064	0.551133	0.100476	0.919967	0.198665	0.884246	-0.0635957	0.849522	DNA-binding transcriptional dual regulator IlvY
inaA	0.455215	0.648955	1.07354	0.283027	0.288433	0.533839	0.533937	0.130422	putative lipopolysaccharide kinase InaA
infA	0.141968	0.887105	1.91539	0.0554432	-0.708921	0.304669	-0.818163	0.853764	translation initiation factor IF-1
infB	-0.373336	0.708899	0.320326	0.748721	-0.713916	0.185093	-0.711243	0.691905	translation initiation factor IF-2
infC	-0.114714	0.908672	0.628572	0.52963	-0.647061	0.289747	-0.137619	0.549627	translation initiation factor IF-3
insA.AAC73133	-0.042501	0.966099	0.704549	0.481091	-0.128334	0.995338	-0.444103	0.750122	NA
insA.AAC73368	-0.228953	0.818905	1.76573	0.0774404	-0.198582	0.73897	-0.448021	0.374921	NA
insA.AAC77250	0.0516328	0.958821	-0.854255	0.392964	0.354841	0.281559	-0.638966	0.0914176	NA
insA.ABD18646	-0.890201	0.373358	-1.34187	0.179637	-0.15053	0.965867	0.341964	0.165566	NA
insB1.AAC73132	-0.874405	0.381898	0.0997552	0.920539	-1.05631	0.187767	0.0126332	0.923656	NA
insB1.AAC73367	-0.107146	0.914674	-0.549773	0.582475	0.00261036	0.926581	-0.54739	0.120567	NA
insB1.AAC74073	-0.0857575	0.931659	-0.0199532	0.984081	-1.03816	0.000153172	0.663589	0.472874	NA
insB1.EBT00001514538	0.495778	0.620051	0.0298594	0.976179	0.164438	0.302894	-0.444667	0.175072	NA
insC1.AAC73463	-0.902778	0.366644	-1.29656	0.194784	0.413764	0.707455	0.261155	0.899175	NA
insD1.AAC73464	-0.518718	0.603958	-1.40026	0.161435	0.233509	0.707388	0.222523	0.85709	NA
insE1.AAC73401	-0.498566	0.618085	-0.659425	0.509623	0.599671	0.469484	1.11042	0.235077	NA
insF1.AAC73402	-0.647001	0.517631	-0.564106	0.572682	0.582153	0.699131	1.47187	0.151749	NA
insG	-0.926906	0.353976	-0.0734778	0.941426	0.0492233	0.817926	-0.372384	0.171987	KpLE2 phage-like element; IS4 putative transposase
insH1.AAC73362	-0.679633	0.496737	-1.59904	0.109811	0.141197	0.842406	-0.0224687	0.796569	NA
insH1.AAC74452	-0.0500098	0.960115	-0.556445	0.577906	0.49913	0.661704	0.654169	0.689505	NA
insH1.AAC75055	0.0527962	0.957894	-0.0431742	0.965563	0.842665	0.421896	0.598418	0.823576	NA
insI1.AAC73359	-0.32436	0.745665	-0.731831	0.464272	0.347712	0.225858	-0.788764	0.0858658	NA
insI1.AAC74486	-0.100671	0.919811	-0.736428	0.46147	-0.061396	0.845708	-0.61796	0.0918397	NA
insI1.EBT00001514458	-0.01599	0.987242	-0.234685	0.814453	-1.16681	0.00588926	0.127884	0.710622	NA
insJ	0.092192	0.926546	-0.281583	0.778263	-0.637946	0.897756	-0.374331	0.963797	insertion element IS150 protein InsA
insK	-0.140566	0.888213	0.5839	0.559288	-0.686049	0.760246	-0.460419	0.846285	IS150 conserved protein InsB
insL1.AAC73127	-0.361381	0.717815	-0.242988	0.808014	-0.750662	0.47333	-0.189528	0.855088	NA
insM	0.171503	0.863828	-0.483596	0.628673	-0.178744	0.846933	-0.69472	0.107421	pseudo
insN	0.172235	0.863253	-0.6989	0.484615	0.629501	0.175077	-0.286044	0.352546	pseudo
insO	0.385163	0.700116	-0.613607	0.539475	-0.15332	0.893404	0.289982	0.620358	pseudo
insP	-0.171785	0.863606	-0.319549	0.74931	-1.55344	0.0240907	0.581288	0.861263	NA
insQ	-0.140211	0.888494	-0.338217	0.7352	0.642	0.546987	0.861684	0.296746	putative insertion element transposase InsQ
insX	-0.439086	0.660599	0.203447	0.838786	0.0924052	0.74927	-0.403584	0.213703	pseudo
insZ	-0.396822	0.691499	0.39545	0.692511	-1.06218	0.201572	0.505867	0.534778	pseudo
intA	-0.41138	0.680794	-1.0583	0.289921	0.308431	0.547501	-0.670953	0.0689156	CP4-57 prophage; integrase
intB	0.2827	0.777407	-0.283592	0.776723	-0.0286538	0.541155	-0.300728	0.755559	pseudo
intD	-0.097063	0.922676	-0.278744	0.780441	0.154458	0.292402	-0.15049	0.690203	DLP12 prophage; putative integrase
intE	0.183408	0.854478	-0.221157	0.82497	0.320898	0.349477	0.421787	0.88214	e14 prophage; putative integrase
intF	-0.0899723	0.928309	-0.672806	0.501071	-0.454491	0.602565	-0.300439	0.355305	CP4-6 prophage; putative phage integrase
intG	-0.492506	0.622361	1.73645	0.0824836	-0.757397	0.0629842	-0.674472	0.466338	pseudo
intK	0.4089	0.682613	-1.77881	0.0752704	-1.22588	0.0746411	0.0753566	0.759825	NA
intQ	0.00310316	0.997524	-1.02748	0.304195	-0.119232	0.797417	1.23527	0.181794	pseudo
intR	0.382124	0.70237	0.901977	0.367069	-0.439705	0.331776	0.170457	0.68032	Rac prophage; putative integrase
intS	0.289364	0.772303	0.948082	0.343088	-0.59095	0.719415	-0.8106	0.618506	CPS-53 (KpLE1) prophage; prophage CPS-53 integrase
iraD	-0.30068	0.763659	1.93005	0.0536012	-0.945165	0.240307	-0.276967	0.56109	anti-adaptor protein IraD, inhibitor of sigma(S) proteolysis
iraM	0.186578	0.851992	0.752791	0.451576	-1.22326	0.0287763	-0.87099	0.489006	anti-adaptor protein IraM, inhibitor of sigma(S) proteolysis
iraP	-0.301447	0.763074	-0.621873	0.534025	0.104782	0.982596	-0.195256	0.3676	anti-adaptor protein for sigma(S) stabilization
iscA	0.0734816	0.941423	1.00911	0.31292	0.127995	0.935447	0.752591	0.0648835	iron-sulfur cluster insertion protein IscA
iscR	0.656946	0.511216	1.3045	0.192064	0.7039	0.327907	1.2053	0.0294561	DNA-binding transcriptional dual regulator IscR
iscS	-0.0893648	0.928792	1.308	0.190873	0.37192	0.916928	0.671717	0.0559267	cysteine desulfurase
iscU	0.070501	0.943795	1.04316	0.296874	0.163351	0.920046	0.686316	0.059642	scaffold protein for iron-sulfur cluster assembly
iscX	0.0732735	0.941588	1.29456	0.195473	-0.200576	0.474404	0.0142967	0.35083	accessory iron-sulfur cluster assembly protein IscX
ispA	-1.62633	0.103879	1.10785	0.267928	-0.374152	0.256077	-0.547385	0.107728	geranyl diphosphate/farnesyl diphosphate synthase
ispB	-0.765346	0.444066	-0.501623	0.615933	-0.238156	0.316067	-0.0775026	0.915571	all-trans-octaprenyl-diphosphate synthase
ispD	-0.125549	0.900089	2.29389	0.0217967	-0.0221386	0.787852	-0.387407	0.711329	2-C-methyl-D-erythritol 4-phosphate cytidylyltransferase
ispE	0.7326	0.463802	1.40317	0.160568	-0.328752	0.226622	-0.07577	0.953859	4-(cytidine 5'-diphospho)-2-C-methyl-D-erythritol kinase
ispF	-0.0463333	0.963045	2.50115	0.0123792	0.0488781	0.833386	-0.680773	0.0811457	2-C-methyl-D-erythritol 2,4-cyclodiphosphate synthase
ispG	-0.508089	0.611391	-1.16611	0.24357	-0.0577461	0.581743	-0.0127668	0.98334	(E)-4-hydroxy-3-methylbut-2-enyl-diphosphate synthase (flavodoxin)
ispH	0.650586	0.515314	1.54715	0.121826	-0.086384	0.783869	-0.203375	0.464067	1-hydroxy-2-methyl-2-(E)-butenyl 4-diphosphate reductase
ispU	-0.16689	0.867456	0.561159	0.574689	-0.169372	0.830423	-0.0664249	0.445693	undecaprenyl diphosphate synthase
isrC	-0.182493	0.855195	0.00946106	0.992451	0.939268	0.469471	0.128841	0.361796	ncRNA
istR	0.999116	0.317738	-1.37789	0.168238	-0.310761	0.973067	-0.00621111	0.705843	ncRNA
ivbL	-0.52207	0.601621	-1.99913	0.045594	0.230597	0.48696	0.484315	0.88406	ilvBN operon leader peptide
ivy	1.69675	0.0897436	1.59033	0.11176	0.520602	0.199727	0.808241	0.401321	periplasmic chaperone, inhibitor of vertebrate C-type lysozyme
jayE	0.00241126	0.998076	0.667131	0.504688	0.8827	0.31858	0.422183	0.324677	pseudo
katE	1.11633	0.264282	0.882585	0.37746	0.546174	0.477167	0.946373	0.318294	catalase II
katG	-0.543523	0.58677	-0.621391	0.534342	0.940468	0.483843	0.805297	0.577699	hydroperoxidase I
kbaY	0.634076	0.526031	-1.18095	0.237623	-0.0191914	0.970287	-0.470089	0.694685	tagatose-1,6-bisphosphate aldolase 1 subunit KbaY
kbaZ	-1.14192	0.253487	-1.49442	0.135065	-0.493783	0.641301	-0.43591	0.376677	tagatose-1,6-bisphosphate aldolase 1 subunit KbaZ
kbl	-0.255768	0.79813	-0.973863	0.330125	0.650118	0.416815	-0.196958	0.510774	2-amino-3-ketobutyrate CoA ligase
kch	0.239366	0.810822	0.473057	0.636173	0.323998	0.279321	0.543404	0.409208	K(+) channel Kch
kdgK	-0.279538	0.779832	-1.65343	0.0982439	0.228818	0.525181	-0.553205	0.487849	2-dehydro-3-deoxygluconokinase
kdgR	-1.45792	0.144863	0.0575123	0.954137	-0.0486004	0.959643	0.0473946	0.621265	DNA-binding transcriptional repressor KdgR
kdgT	-0.225334	0.82172	-1.00635	0.314246	-0.465052	0.614167	-0.980962	0.063901	2-dehydro-3-deoxy-D-gluconate:H(+) symporter
kdpA	0.853706	0.393268	0.260195	0.794714	-0.027182	0.747401	0.294142	0.396684	K(+) transporting P-type ATPase subunit KdpA
kdpB	0.289579	0.772138	-0.372203	0.709742	0.459107	0.577558	0.766225	0.639181	K(+) transporting P-type ATPase subunit KdpB
kdpC	0.656691	0.51138	0.971758	0.331171	-0.497167	0.344811	-0.169513	0.574152	K(+) transporting P-type ATPase subunit KdpC
kdpD	0.784794	0.432574	-0.398768	0.690064	0.405476	0.449814	0.29944	0.693153	sensory histidine kinase KdpD
kdpE	-1.25222	0.210488	0.381523	0.702815	0.113083	0.818974	0.24877	0.871224	DNA-binding transcriptional activator KdpE
kdsA	0.132907	0.894267	1.51085	0.130827	0.422133	0.738244	0.709096	0.136945	3-deoxy-D-manno-octulosonate 8-phosphate synthase
kdsB	-0.650933	0.51509	0.0629027	0.949844	-0.0143267	0.428052	0.252784	0.239826	3-deoxy-manno-octulosonate cytidylyltransferase
kdsC	-0.724409	0.468814	1.29216	0.196303	0.255962	0.404489	-0.182145	0.399243	3-deoxy-D-manno-octulosonate 8-phosphate phosphatase KdsC
kdsD	-0.767358	0.442869	0.42539	0.670552	0.227334	0.82276	-0.114024	0.553657	D-arabinose 5-phosphate isomerase KdsD
kduD	0.16914	0.865686	-0.775412	0.438096	0.515228	0.534592	0.148562	0.445676	putative 2-keto-3-deoxy-D-gluconate dehydrogenase
kduI	-0.186919	0.851724	-0.659921	0.509305	0.306938	0.630176	0.0200277	0.522963	5-dehydro-4-deoxy-D-glucuronate isomerase
kefB	0.0200153	0.984031	-1.29967	0.193714	0.564573	0.419783	-0.155962	0.525832	K(+) : H(+) antiporter KefB
kefC	0.535054	0.592613	0.523927	0.600329	0.217484	0.77237	0.226067	0.47109	K(+) : H(+) antiporter KefC
kefF	0.228188	0.8195	1.37178	0.170131	0.564873	0.320529	0.198203	0.719303	regulator of KefC-mediated potassium transport and quinone oxidoreductase
kefG	-0.193078	0.846898	-2.44843	0.0143481	0.371433	0.658014	0.0888892	0.979676	protein required for KefB activity
kgtP	-0.196459	0.844251	-2.0434	0.0410127	0.159784	0.796425	0.643339	0.153602	alpha-ketoglutarate:H(+) symporter
kilR	0.164387	0.869427	0.313298	0.754054	0.249336	0.309638	1.66703	0.221436	Rac prophage; inhibitor of FtsZ, killing protein
kptA	-0.125814	0.899879	-1.46313	0.143431	0.544769	0.357371	-0.19945	0.466248	RNA 2'-phosphotransferase
kup	-0.348866	0.72719	0.657659	0.510757	-0.670224	0.229188	-0.490684	0.79125	K(+):H(+) symporter Kup
lacA	1.15837	0.246714	1.18257	0.236979	1.21504	0.0551912	1.23262	0.0560891	galactoside O-acetyltransferase
lacI	0.175964	0.860322	0.693677	0.487885	-0.0233404	0.796488	-0.0447147	0.858508	DNA-binding transcriptional repressor LacI
lacY	1.08857	0.276345	1.39889	0.161847	1.05006	0.05959	1.30659	0.11101	lactose permease
lacZ	0.0321523	0.974351	0.0867567	0.930865	1.60807	0.392317	1.23031	0.453143	beta-galactosidase
lafU	-0.710717	0.47726	-1.18796	0.234849	-0.341419	0.524479	-0.33702	0.242055	pseudo
lamB	0.0699679	0.944219	-0.139401	0.889134	0.277584	0.823968	-0.437614	0.873026	maltose outer membrane channel/phage lambda receptor protein
ldcA	0.411755	0.680519	0.23423	0.814806	0.250865	0.870345	0.95897	0.00972294	murein L,D-carboxypeptidase
ldcC	-0.476938	0.633406	0.519472	0.603431	-0.283749	0.196153	-0.209776	0.395751	lysine decarboxylase 2
ldhA	0.116586	0.907188	0.188493	0.85049	1.54713	0.183898	1.86359	0.00836447	D-lactate dehydrogenase
ldrA	0.127954	0.898185	0.528232	0.597338	-1.68667	0.00282522	0.597421	0.508822	small toxic polypeptide LdrA
ldrB	1.066	0.286424	-1.28144	0.20004	-0.141207	0.623384	0.83505	0.705331	small toxic polypeptide LdrB
ldrD	0.277306	0.781545	-1.02988	0.303066	-0.919675	0.296943	0.737999	0.258279	small toxic polypeptide LdrD
ldtA	0.109865	0.912516	-0.630068	0.52865	0.387468	0.349765	0.332205	0.709199	L,D-transpeptidase ErfK
ldtB	0.519708	0.603267	1.31107	0.189833	-0.0956097	0.583427	0.286904	0.0823298	L,D-transpeptidase YbiS
ldtC	0.661424	0.50834	1.93064	0.0535279	-0.411191	0.285024	0.23923	0.113117	L,D-transpeptidase YcfS
ldtD	-0.304651	0.760632	-0.96531	0.33439	0.60025	0.545786	-0.046634	0.517689	L,D-transpeptidase LdtD
ldtE	-0.15189	0.879274	-0.659701	0.509446	0.326212	0.603637	0.400695	0.879971	L,D-transpeptidase LdtE
lepA	-0.293522	0.769123	0.505317	0.613336	-0.69033	0.151414	-0.792673	0.634683	elongation factor 4
lepB	-0.119502	0.904877	1.10847	0.267661	-0.77443	0.1527	-0.925924	0.440145	signal peptidase I
leuA	0.264854	0.791122	-0.158091	0.874385	-0.70428	0.404296	-1.21875	0.0304704	2-isopropylmalate synthase
leuB	-0.494372	0.621043	0.322298	0.747227	-0.488501	0.779047	-0.843836	0.0695409	3-isopropylmalate dehydrogenase
leuC	-0.490315	0.623911	-0.642183	0.520754	-0.506041	0.830988	-0.455901	0.164598	3-isopropylmalate dehydratase subunit LeuC
leuD	-0.455755	0.648566	-0.0810315	0.935417	-0.271232	0.974047	-0.29693	0.334589	3-isopropylmalate dehydratase subunit LeuD
leuE	-0.000634665	0.999494	-0.137758	0.890432	-0.0701345	0.870859	0.541089	0.118109	leucine exporter
leuL	0.183273	0.854584	-0.898591	0.36887	0.74317	0.74989	-0.617159	0.415543	leu operon leader peptide
leuO	0.0864501	0.931109	-1.02712	0.304366	-0.118874	0.355483	-0.226711	0.962146	DNA-binding transcriptional dual regulator LeuO
leuP	0.374217	0.708243	0.800768	0.423266	0.00253299	0.953369	-0.168185	0.758022	tRNA
leuS	-0.820986	0.411654	0.589192	0.555732	0.0187775	0.533704	0.384122	0.273735	leucine--tRNA ligase
leuT	0.371269	0.710437	1.43006	0.152698	-0.264323	0.961199	0.0472747	0.990537	tRNA
leuU	0.512899	0.608022	0.766299	0.443498	-0.56157	0.746237	-0.0673587	0.946393	tRNA
leuW	0.744136	0.456794	0.876196	0.380923	-0.447385	0.883681	-0.161051	0.877788	tRNA
leuX	0.13022	0.896392	-0.0301294	0.975964	0.818547	0.0920428	1.69296	0.122526	tRNA
leuZ	0.843172	0.399132	0.697446	0.485524	-0.232558	0.630131	0.209899	0.685684	tRNA
lexA	-0.425983	0.67012	0.0414934	0.966903	-0.0695076	0.715121	-0.489513	0.0806931	DNA-binding transcriptional repressor LexA
lfhA	0.173368	0.862362	-0.411306	0.680848	-0.993951	0.156539	0.103435	0.575853	pseudo
lgoD	-0.22922	0.818698	-1.00657	0.31414	-0.259286	0.577852	0.180661	0.477431	L-galactonate oxidoreductase
lgoR	-0.48969	0.624353	-0.0245041	0.980451	-0.475209	0.487117	-0.815683	0.046968	putative DNA-binding transcriptional regulator LgoR
lgoT	-0.731137	0.464696	-0.493951	0.621341	-1.0511	0.0465566	-0.471397	0.296434	galactonate:H(+) symporter
lgt	-0.0849469	0.932304	0.844761	0.398245	-0.0493257	0.622519	-0.339243	0.498933	phosphatidylglycerol--prolipoprotein diacylglyceryl transferase
lhgO	0.202062	0.839869	-1.5903	0.111767	0.0828366	0.598547	-0.132041	0.443554	L-2-hydroxyglutarate oxidase
lhr	-0.19578	0.844782	1.06443	0.287133	0.713705	0.351595	0.279323	0.703703	putative ATP-dependent helicase Lhr
ligA	0.403883	0.686299	0.50794	0.611495	-0.680648	0.313313	-0.760733	0.876486	DNA ligase
ligB	-0.350079	0.72628	-0.858326	0.390712	-0.229886	0.779558	-0.482915	0.179287	DNA ligase B
ligT	-0.180644	0.856647	0.105727	0.915799	-0.402854	0.258661	-0.132023	0.709363	NA
lipA	-0.127517	0.898532	0.0355617	0.971632	0.202282	0.942102	1.01811	0.0210293	lipoyl synthase
lipB	-0.0235999	0.981172	1.22179	0.221787	-0.200264	0.748933	-0.0522859	0.361579	lipoyl(octanoyl) transferase
lit	0.159028	0.873646	0.334431	0.738055	-0.331701	0.63479	0.0336954	0.660412	e14 prophage; cell death peptidase Lit
livF	0.369969	0.711405	0.325319	0.74494	-0.631059	0.827332	-1.16169	0.439701	branched chain amino acid/phenylalanine ABC transporter ATP binding subunit LivF
livG	0.103208	0.917798	0.296332	0.766976	-0.979827	0.395784	-1.3928	0.146704	branched chain amino acid/phenylalanine ABC transporter ATP binding subunit LivG
livH	0.502439	0.615359	-0.0207391	0.983454	-0.809863	0.492501	-0.795077	0.485565	branched chain amino acid/phenylalanine ABC transporter membrane subunit LivH
livJ	-0.311567	0.755369	-1.38822	0.165069	-1.25691	0.206949	-0.882921	0.265653	branched chain amino acid/phenylalanine ABC transporter periplasmic binding protein
livK	-0.0563401	0.955071	-0.261524	0.793689	-1.30409	0.171515	-1.32911	0.144551	L-leucine/L-phenylalanine ABC transporter periplasmic binding protein
livM	0.0910182	0.927478	-0.0416243	0.966798	-0.757626	0.407968	-0.805468	0.392154	branched chain amino acid/phenylalanine ABC transporter membrane subunit LivM
lldD	0.711001	0.477084	-0.527096	0.598127	0.396768	0.970258	1.48522	0.0873171	L-lactate dehydrogenase
lldP	-1.11896	0.263157	-0.311584	0.755357	-0.04426	0.972393	1.26692	0.116142	lactate/glycolate:H(+) symporter LldP
lldR	-0.420699	0.673975	-0.598326	0.549622	0.0726773	0.994409	1.03614	0.295725	DNA-binding transcriptional dual regulator LldR
lnt	-0.0171918	0.986284	0.0350233	0.972061	-0.576189	0.166914	-0.321754	0.634457	apolipoprotein N-acyltransferase
loiP	0.885418	0.375931	0.973111	0.330498	-0.0702129	0.851607	-0.607666	0.273505	metalloprotease LoiP
lolA	0.817627	0.41357	1.51524	0.129711	0.591123	0.400978	0.23127	0.124837	outer membrane lipoprotein carrier protein
lolB	0.25246	0.800686	1.80146	0.0716303	-0.058786	0.602095	-0.117398	0.899192	outer membrane lipoprotein LolB
lolC	0.148843	0.881678	0.706012	0.480181	-0.0283171	0.719188	0.092959	0.228171	lipoprotein release complex - inner membrane subunit
lolD	0.445537	0.655932	0.980676	0.326752	0.0385055	0.715964	0.0883876	0.223429	lipoprotein release complex - ATP binding subunit
lolE	0.309579	0.756882	0.778136	0.436489	-0.0728588	0.731013	-0.022926	0.576927	lipoprotein release complex - inner membrane subunit
lomR	0.0880619	0.929827	0.749048	0.453828	0.127615	0.895473	0.495986	0.858686	pseudo
lon	-0.129359	0.897074	-0.436854	0.662217	-0.27806	0.940894	-0.550939	0.781172	Lon protease
lpd	-0.415724	0.677612	0.684752	0.4935	0.0327486	0.874018	0.32288	0.29444	lipoamide dehydrogenase
lplA	0.134037	0.893374	0.133816	0.893548	0.65561	0.420469	-0.432895	0.280842	lipoate--protein ligase A
lplT	0.265799	0.790394	-0.138966	0.889477	0.13266	0.985454	-0.0170443	0.508822	lysophospholipid transporter
lpoA	-0.56159	0.574395	-0.321874	0.747548	0.0929165	0.73216	0.640372	0.103542	outer membrane lipoprotein - activator of MrcA activity
lpoB	0.0369124	0.970555	0.275655	0.782813	0.862266	0.11859	0.105235	0.961807	outer membrane lipoprotein - activator of MrcB activity
lpp	0.478176	0.632525	-0.943713	0.345316	0.665661	0.17654	0.31207	0.692392	murein lipoprotein
lptA	-0.143534	0.885868	1.00481	0.314988	0.183519	0.61354	-0.0246682	0.902729	lipopolysaccharide transport system protein LptA
lptB	-0.675865	0.499126	-0.546779	0.584531	0.0476926	0.774094	0.069077	0.880009	lipopolysaccharide transport system ATP binding protein
lptC	-0.373092	0.70908	2.3648	0.0180396	0.294706	0.208157	-0.162105	0.504954	lipopolysaccharide transport system protein LptC
lptD	-0.493626	0.62157	0.0872603	0.930465	0.0870553	0.843916	0.335475	0.457428	lipopolysaccharide assembly protein LptD
lptE	-0.554669	0.579121	1.49435	0.135085	0.0581232	0.739439	0.268491	0.484667	lipopolysaccharide assembly protein LptE
lptF	-0.355479	0.722231	-0.764804	0.444388	0.229631	0.872495	0.0703848	0.716122	lipopolysaccharide transport system protein LptF
lptG	0.171477	0.863849	0.192811	0.847107	-0.30909	0.426743	-0.409419	0.938994	lipopolysaccharide transport system protein LptG
lpxA	-0.102532	0.918335	0.0432216	0.965525	-0.506968	0.32197	-0.449545	0.675769	UDP-N-acetylglucosamine acyltransferase
lpxB	-0.0321652	0.97434	-0.397336	0.691119	-0.202694	0.584184	0.0734703	0.398527	lipid A disaccharide synthase
lpxC	0.544333	0.586213	0.218458	0.827072	0.155029	0.554448	0.445821	0.0873864	UDP-3-O-acyl-N-acetylglucosamine deacetylase
lpxD	-0.185604	0.852755	0.115082	0.90838	-0.405719	0.395786	-0.268339	0.979495	UDP-3-O-(3-hydroxymyristoyl)glucosamine N-acyltransferase
lpxH	0.218623	0.826943	1.24597	0.212777	-0.33471	0.652195	-0.425589	0.794594	UDP-2,3-diacylglucosamine diphosphatase
lpxK	-0.666214	0.505275	0.696288	0.486248	-0.528231	0.155191	-0.398943	0.825627	tetraacyldisaccharide 4'-kinase
lpxL	-1.03974	0.298459	0.388908	0.697344	-0.304237	0.214248	0.338747	0.512514	lauroyl acyltransferase
lpxM	0.206935	0.836061	1.39003	0.16452	-0.327536	0.485102	-0.089672	0.65425	myristoyl-acyl carrier protein-dependent acyltransferase
lpxP	0.225163	0.821853	1.08425	0.278255	0.0312355	0.75659	0.581175	0.0764945	palmitoleoyl acyltransferase
lpxT	-0.0411571	0.967171	1.08431	0.278228	-0.744302	0.34833	-0.916228	0.939297	Kdo2-lipid A phosphotransferase
lrhA	-1.35755	0.174606	0.149896	0.880847	-0.353535	0.70899	-0.650171	0.108792	DNA-binding transcriptional dual regulator LrhA
lrp	0.214348	0.830276	-1.2062	0.227742	-0.0240043	0.516756	-0.750846	0.242489	DNA-binding transcriptional dual regulator Lrp
lspA	0.676337	0.498827	1.12259	0.261613	-0.23073	0.565395	-0.169838	0.813472	lipoprotein signal peptidase
lsrA	-0.663023	0.507316	-1.29018	0.196987	-0.417155	0.987114	-0.154731	0.38626	Autoinducer-2 ABC transporter ATP binding subunit
lsrB	0.00144674	0.998846	-1.89519	0.0580674	0.181149	0.616017	0.0398653	0.663129	Autoinducer-2 ABC transporter periplasmic binding protein
lsrC	-0.513626	0.607514	-1.46185	0.143782	-0.491542	0.677114	-0.219212	0.3046	Autoinducer-2 ABC transporter membrane subunit LsrC
lsrD	-0.403837	0.686333	-1.83037	0.0671952	0.0624954	0.39581	0.0736127	0.484651	Autoinducer-2 ABC transporter membrane subunit LsrD
lsrF	-0.111063	0.911566	-2.11648	0.0343038	0.365813	0.543331	0.422022	0.729626	3-hydroxy-2,4-pentadione 5-phosphate thiolase
lsrG	-0.394577	0.693155	-1.75168	0.0798293	0.658255	0.329692	0.540991	0.51489	(4S)-4-hydroxy-5-phosphonooxypentane-2,3-dione isomerase
lsrK	-0.288947	0.772622	-1.45902	0.144559	0.0868167	0.475921	0.0350729	0.554536	autoinducer-2 kinase
lsrR	-0.519194	0.603626	-1.20956	0.226449	-0.206096	0.951845	-0.266234	0.508688	DNA-binding transcriptional repressor LsrR
ltaE	0.244402	0.80692	-0.397353	0.691107	0.942965	0.285347	0.835574	0.124489	low-specificity L-threonine aldolase
luxS	0.207261	0.835806	0.846315	0.397377	0.619056	0.337483	0.339614	0.605974	S-ribosylhomocysteine lyase
lysA	-0.224865	0.822084	-0.242697	0.80824	-1.06731	0.0942006	-0.604572	0.749694	diaminopimelate decarboxylase
lysC	-0.199235	0.842079	-0.745548	0.45594	-0.454403	0.412585	-0.462082	0.676803	aspartate kinase III
lysP	-0.0382994	0.969449	0.300005	0.764173	-0.892065	0.136366	-1.15353	0.710413	lysine:H(+) symporter
lysR	-0.566981	0.570727	-0.545723	0.585256	-0.96168	0.0283201	-0.16776	0.519207	DNA-binding transcriptional dual regulator LysR
lysS	-0.606479	0.544196	1.00972	0.312631	-0.40995	0.253679	-0.330664	0.62594	lysine--tRNA ligase, constitutive
lysT	0.450956	0.652022	0.903204	0.366418	-0.594108	0.797936	-0.462065	0.825792	tRNA
lysU	-0.170263	0.864804	-0.852265	0.394067	1.128	0.136128	1.04132	0.463183	lysine--tRNA ligase/Ap4A synthetase/Ap3A synthetase
lyxK	1.0277	0.30409	-1.66765	0.0953859	0.0572474	0.824681	0.408381	0.477866	L-xylulose kinase
maa	-0.0854008	0.931943	2.34261	0.0191492	-0.362024	0.836307	-0.611169	0.170768	maltose O-acetyltransferase
macA	0.114614	0.908751	-1.343	0.179272	0.804748	0.0902893	0.271495	0.500234	ABC-type tripartite efflux pump membrane fusion protein
macB	0.0443656	0.964613	-1.85152	0.0640954	0.527078	0.372347	0.355476	0.339653	ABC-type tripartite efflux pump ATP binding/membrane subunit
maeA	0.0807791	0.935618	1.27198	0.203381	-0.282616	0.378355	-0.433184	0.440829	malate dehydrogenase, NAD-requiring
maeB	-0.0774275	0.938283	-0.78098	0.434814	0.764421	0.440618	0.163355	0.913005	malate dehydrogenase
mak	-0.137465	0.890663	-0.0251275	0.979953	0.91924	0.166568	0.0743416	0.667041	manno(fructo)kinase
malE	0.0301923	0.975914	-0.261463	0.793735	0.244279	0.711395	-0.272927	0.848767	maltose ABC transporter periplasmic binding protein
malF	0.098681	0.921392	-0.312203	0.754886	-0.289385	0.710797	-0.434023	0.861951	maltose ABC transporter membrane subunit MalF
malG	0.101685	0.919007	-0.595245	0.55168	-0.179765	0.636618	-0.381092	0.907443	maltose ABC transporter membrane subunit MalG
malI	-0.0369944	0.970489	0.758889	0.447919	-0.303865	0.322167	-0.666652	0.22897	DNA-binding transcriptional repressor MalI
malK	0.00542882	0.995668	0.0744304	0.940668	-0.341705	0.943178	-0.511045	0.9735	maltose ABC transporter ATP binding subunit
malM	0.298317	0.765461	-0.251578	0.801367	-0.357478	0.878568	-0.436544	0.936267	maltose regulon periplasmic protein
malP	0.0363516	0.971002	0.105242	0.916183	-0.216436	0.945521	-0.668011	0.572924	maltodextrin phosphorylase
malQ	0.368988	0.712137	-0.200109	0.841395	-0.180763	0.817193	-0.551864	0.981101	4-alpha-glucanotransferase
malS	-0.044336	0.964637	-0.231159	0.817192	-0.367805	0.99021	-0.532408	0.606242	alpha-amylase
malT	-0.804639	0.421028	-0.433082	0.664955	-0.111786	0.884802	-0.768067	0.159644	DNA-binding transcriptional activator MalT
malX	-0.79424	0.427056	0.761788	0.446186	-0.908754	0.328978	-0.25629	0.315736	PTS enzyme IIBC component MalX
malY	-0.41616	0.677293	-0.858992	0.390345	0.536711	0.505245	0.420557	0.832435	negative regulator of MalT activity/cystathionine beta-lyase
malZ	0.51013	0.60996	1.45046	0.14693	-0.00560877	0.889249	0.213136	0.407721	maltodextrin glucosidase
manA	0.399677	0.689395	1.24891	0.211699	0.511759	0.480539	0.640253	0.153402	mannose-6-phosphate isomerase
manX	-0.54827	0.583506	0.561276	0.574609	0.629235	0.525454	0.450208	0.547732	mannose-specific PTS enzyme IIAB component
manY	-0.385816	0.699633	0.0357794	0.971458	1.12825	0.281079	0.909352	0.282173	mannose-specific PTS enzyme IIC component
manZ	-0.0741496	0.940891	-0.557688	0.577057	1.11657	0.307164	0.975681	0.19266	mannose-specific PTS enzyme IID component
map	0.542671	0.587356	0.692809	0.48843	-0.393531	0.552228	-0.370011	0.650263	methionine aminopeptidase
marA	1.34449	0.178791	1.51725	0.129205	0.377224	0.350701	0.55011	0.450472	DNA-binding transcriptional dual regulator MarA
marB	1.04569	0.295703	0.758858	0.447937	-0.160735	0.973252	0.595296	0.382862	multiple antibiotic resistance protein
marC	-0.124326	0.901057	0.626455	0.531016	0.0907534	0.906494	0.540252	0.129229	inner membrane protein MarC
marR	1.29184	0.196412	1.19052	0.233843	0.373991	0.274048	0.339846	0.640517	DNA-binding transcriptional repressor MarR
matP	-0.285267	0.775439	-0.734028	0.462932	0.125197	0.777222	-0.442807	0.203546	macrodomain Ter protein
mazE	0.648828	0.51645	-0.648154	0.516885	0.439988	0.285348	-0.0982024	0.835579	antitoxin of the MazF-MazE toxin-antitoxin system MazE
mazF	0.609865	0.541952	-0.556387	0.577947	0.508428	0.128256	-0.112437	0.837807	endoribonuclease toxin MazF
mazG	0.571269	0.567817	-0.283304	0.776944	0.576293	0.126555	0.0679122	0.39654	nucleoside triphosphate pyrophosphohydrolase
mcaS	-0.496281	0.619696	-0.276916	0.781844	-0.144776	0.336069	0.497311	0.520715	ncRNA
mcbA	1.12758	0.259499	-0.222768	0.823716	-0.00618428	0.825067	0.621858	0.584222	DUF1471 domain-containing protein McbA
mcbR	0.380666	0.703451	0.0615042	0.950958	-0.686332	0.834275	-0.283537	0.932713	DNA-binding transcriptional dual regulator McbR
mcrA	0.0708888	0.943486	0.360157	0.718729	-0.214009	0.902116	0.155868	0.290697	e14 prophage; 5-methylcytosine-specific restriction enzyme McrA
mcrB	0.129506	0.896957	0.562363	0.573869	-0.199767	0.968667	-0.942505	0.0609497	5-methylcytosine-specific restriction enzyme subunit McrB
mcrC	0.0617487	0.950763	0.576931	0.563986	-0.0983831	0.719286	-0.620739	0.312745	5-methylcytosine-specific restriction enzyme subunit McrC
mdaB	0.216356	0.828711	1.7369	0.0824044	0.306252	0.596494	0.744689	0.0733055	NADPH:quinone oxidoreductase MdaB
mdfA	-0.0147924	0.988198	1.32277	0.185912	-0.841268	0.145717	-0.59993	0.973479	multidrug efflux pump MdfA/Na(+):H(+) antiporter/K(+):H(+) antiporter
mdh	-0.121305	0.90345	-0.804636	0.42103	0.656315	0.568514	0.297798	0.688354	malate dehydrogenase
mdlA	0.468073	0.639732	0.568038	0.570009	0.0952823	0.724254	0.0705302	0.883418	ABC transporter family protein MdlA
mdlB	0.608263	0.543013	0.435165	0.663443	0.0390343	0.974312	0.10491	0.497119	ABC transporter family protein MdlB
mdtA	0.00634122	0.99494	1.54393	0.122606	-0.29062	0.295613	0.237953	0.65134	multidrug efflux pump membrane fusion protein MdtA
mdtB	0.360013	0.718838	1.18754	0.235016	-0.544018	0.190714	-0.156683	0.984262	multidrug efflux pump RND permease subunit MdtB
mdtC	0.510016	0.610041	1.07724	0.281374	-0.372504	0.314952	-0.0616988	0.99318	multidrug efflux pump RND permease subunit MdtC
mdtE	-0.170576	0.864557	0.119407	0.904953	-0.0299276	0.571853	1.28351	0.354501	multidrug efflux pump membrane fusion protein MdtE
mdtF	-0.269736	0.787364	-0.35196	0.724868	-0.346377	0.707972	1.16657	0.25381	multidrug efflux pump RND permease MdtF
mdtG	-0.13198	0.895	0.387255	0.698567	0.603193	0.382016	0.490259	0.994998	efflux pump MdtG
mdtH	0.116959	0.906893	-0.112583	0.910361	1.05208	0.298092	1.43965	0.285144	multidrug efflux pump MdtH
mdtI	0.325697	0.744654	0.00162992	0.9987	-0.269415	0.755185	-0.405999	0.86359	multidrug/spermidine efflux pump membrane subunit MdtI
mdtJ	0.184632	0.853518	0.469777	0.638514	-0.128555	0.926187	-0.423303	0.870741	multidrug/spermidine efflux pump membrane subunit MdtJ
mdtK	0.0926859	0.926153	1.47043	0.141445	0.0533855	0.811275	0.662158	0.0946572	multidrug efflux pump MdtK
mdtL	0.100026	0.920324	-1.96653	0.0492377	0.373964	0.709638	-0.461933	0.257499	efflux pump MdtL
mdtM	-0.690281	0.490018	1.0074	0.313743	-0.181807	0.562414	-0.539191	0.1017	multidrug efflux pump/bile salt:H(+) antiporter/Na(+):H(+) antiporter/K(+):H(+) antiporter
mdtN	-0.405425	0.685165	-0.293892	0.768841	-1.54739	0.062385	0.221106	0.616578	putative multidrug efflux pump membrane fusion protein
mdtO	0.193306	0.84672	-0.460248	0.645338	-1.46778	0.0286591	0.57123	0.999311	putative multidrug efflux pump subunit MdtO
mdtP	-0.33225	0.7397	-2.00241	0.0452406	0.179805	0.675581	0.0624746	0.824319	putative multidrug efflux pump outer membrane channel
mdtQ	0.218706	0.826879	-1.53253	0.125392	0.159139	0.80724	0.721149	0.374568	pseudo
melA	-0.0369647	0.970513	-0.662167	0.507864	1.35446	0.127644	1.8659	0.16965	alpha-galactosidase
melB	-0.170105	0.864928	-0.581149	0.56114	0.998348	0.110576	1.36546	0.177648	melibiose:H(+)/Na(+)/Li(+) symporter
melR	-0.781359	0.434592	-0.00416247	0.996679	-0.873209	0.17575	-0.845029	0.0891728	DNA-binding transcriptional dual regulator MelR
menA	0.00363977	0.997096	0.686494	0.492401	-0.57258	0.388728	-0.583399	0.968276	1,4-dihydroxy-2-naphthoate octaprenyltransferase
menB	0.41286	0.679709	1.25018	0.211234	0.231837	0.829652	0.192309	0.436913	1,4-dihydroxy-2-naphthoyl-CoA synthase
menC	0.388632	0.697548	0.939096	0.347681	0.0243496	0.634342	0.20536	0.262572	o-succinylbenzoate synthase
menD	-0.221703	0.824545	2.26551	0.0234813	-0.126237	0.410515	-0.121738	0.939835	2-succinyl-5-enolpyruvyl-6-hydroxy-3-cyclohexene-1-carboxylate synthase
menE	0.448307	0.653932	0.84947	0.39562	-0.151762	0.530158	-0.109236	0.306387	o-succinylbenzoate--CoA ligase
menF	-0.153745	0.877811	0.820879	0.411715	0.199986	0.894832	0.691663	0.0875934	isochorismate synthase MenF
menH	0.035948	0.971324	1.12286	0.261496	0.638314	0.946512	0.340699	0.0995506	2-succinyl-6-hydroxy-2,4-cyclohexadiene-1-carboxylate synthase
menI	-0.275141	0.783208	-1.3894	0.16471	0.759962	0.538537	0.586711	0.29708	1,4-dihydroxy-2-naphthoyl-CoA hydrolase
mepA	-0.229835	0.81822	2.47872	0.0131854	-0.329941	0.435727	-0.679841	0.0886582	peptidoglycan DD-endopeptidase/peptidoglycan LD-endopeptidase
mepH	-0.605759	0.544675	-0.12631	0.899487	0.360361	0.488742	-0.201079	0.332664	peptidoglycan DD-endopeptidase MepH
mepM	-1.18591	0.235659	0.687414	0.491822	0.0151535	0.955012	-0.114778	0.707509	peptidoglycan DD-endopeptidase MepM
mepS	-0.0649472	0.948216	1.92005	0.0548516	0.257904	0.399553	0.487111	0.152943	peptidoglycan DD-endopeptidase/peptidoglycan LD-carboxypeptidase
metA	-0.66142	0.508343	-0.805841	0.420334	-0.898199	0.073435	0.0393724	0.983256	homoserine O-succinyltransferase
metB	-0.461802	0.644223	0.457134	0.647575	-0.0753433	0.854275	-0.0367982	0.666685	O-succinylhomoserine(thiol)-lyase/O-succinylhomoserine lyase
metC	0.710277	0.477532	-0.93017	0.352283	0.154207	0.650194	0.466643	0.112163	cystathionine beta-lyase/L-cysteine desulfhydrase
metE	-0.631216	0.527899	-0.979615	0.327276	0.400772	0.912039	1.08886	0.143672	cobalamin-independent homocysteine transmethylase
metF	-0.358546	0.719935	0.671271	0.502048	-0.905439	0.139229	0.0165475	0.824102	5,10-methylenetetrahydrofolate reductase
metG	-0.766269	0.443517	1.05828	0.28993	-0.155411	0.390475	0.196696	0.441276	methionine--tRNA ligase
metH	-0.233401	0.81545	-1.15937	0.246306	0.240551	0.70457	-0.766218	0.20337	cobalamin-dependent methionine synthase
metI	-0.347851	0.727952	-0.517367	0.6049	-0.557889	0.294426	0.0266858	0.827709	L-methionine/D-methionine ABC transporter membrane subunit
metJ	0.283072	0.777122	0.962273	0.335912	-0.462434	0.33952	-0.171241	0.935754	DNA-binding transcriptional repressor MetJ
metK	-0.327057	0.743625	0.763135	0.445383	-0.640224	0.19277	0.108216	0.229713	methionine adenosyltransferase
metL	0.187961	0.850908	0.862259	0.388545	-0.247367	0.576203	-0.248895	0.98893	fused aspartate kinase/homoserine dehydrogenase 2
metN	-0.413131	0.67951	0.505606	0.613134	-0.826647	0.189446	0.0452208	0.486391	L-methionine/D-methionine ABC transporter ATP binding subunit
metQ	0.488438	0.62524	-0.289401	0.772274	-0.209657	0.885031	-0.224884	0.630735	L-methionine/D-methionine ABC transporter membrane anchored binding protein
metR	-0.657452	0.51089	-0.442765	0.657935	-0.917056	0.145636	-0.0459475	0.919833	DNA-binding transcriptional dual regulator MetR
metU	0.641887	0.520946	1.23966	0.2151	-0.496652	0.982642	-0.425956	0.845837	tRNA
metY	-0.0823521	0.934367	-0.416041	0.67738	-0.183454	0.959337	0.0768339	0.993042	tRNA
metZ	-0.534086	0.593282	0.356344	0.721583	-0.0801525	0.468729	0.0276237	0.723405	tRNA
mfd	0.0243017	0.980612	0.0159106	0.987306	-0.00647003	0.895704	0.257253	0.321197	transcription-repair coupling factor
mglA	-0.807492	0.419383	-0.452766	0.650717	-0.665144	0.971903	-0.636482	0.097943	D-galactose/methyl-galactoside ABC transporter ATP binding subunit
mglB	-0.903042	0.366504	-0.88029	0.378702	0.186141	0.19983	-0.639701	0.108352	D-galactose/methyl-galactoside ABC transporter periplasmic binding protein
mglC	0.0109585	0.991257	-0.649442	0.516053	-0.513392	0.841685	-0.557282	0.204283	D-galactose/methyl-galactoside ABC transporter membrane subunit
mgrB	0.864232	0.387461	0.833055	0.404814	-0.139405	0.703784	0.53503	0.195944	PhoQ kinase inhibitor
mgrR	0.0889373	0.929132	1.65849	0.097219	-0.574625	0.388734	0.368388	0.543855	ncRNA
mgsA	-0.111219	0.911443	-0.352761	0.724268	0.442763	0.427926	-0.317963	0.464587	methylglyoxal synthase
mgtA	-0.168596	0.866115	1.25533	0.209358	-0.526886	0.318884	-1.00111	0.720609	Mg(2(+)) importing P-type ATPase
mgtL	-0.0818008	0.934805	0.242278	0.808565	0.609196	0.30244	0.68877	0.132261	leader peptide MgtL
mhpA	-0.328331	0.742661	-0.259602	0.795171	0.335213	0.613918	-0.631303	0.131566	putative 3-(3-hydroxyphenyl)propanoate/3-hydroxycinnamate hydroxylase
mhpB	0.67584	0.499142	0.955638	0.339255	-0.567936	0.28306	0.147287	0.818574	3-carboxyethylcatechol 2,3-dioxygenase
mhpC	-0.0751693	0.94008	0.918569	0.358321	-0.187404	0.929891	-0.245382	0.394729	2-hydroxy-6-ketonona-2,4-dienedioate hydrolase
mhpD	0.137798	0.8904	0.062453	0.950202	-0.11579	0.652543	-0.635022	0.372195	2-hydroxypentadienoate hydratase
mhpE	1.09523	0.273415	0.0738006	0.941169	0.849232	0.173959	-0.117446	0.734936	4-hydroxy-2-oxovalerate aldolase
mhpF	0.854561	0.392794	-0.213272	0.831115	0.417585	0.161139	0.168511	0.696486	acetaldehyde dehydrogenase (acylating)
mhpR	-0.265424	0.790683	-1.50566	0.132154	-0.180623	0.757758	-0.285961	0.240774	DNA-binding transcriptional activator MhpR
mhpT	-0.0265228	0.97884	-0.810934	0.417404	0.961796	0.105158	0.447481	0.553459	3-hydroxyphenylpropionate/3-hydroxycinnamate:H(+) symporter
miaA	0.542938	0.587173	-1.15329	0.248792	-0.152843	0.828738	-0.80443	0.1097	tRNA dimethylallyltransferase
miaB	-0.243023	0.807988	1.65147	0.0986436	-0.800746	0.12372	-0.666035	0.961218	isopentenyl-adenosine A37 tRNA methylthiolase
micA	-0.210815	0.833032	0.61472	0.53874	-1.43051	0.00147755	0.189943	0.991986	ncRNA
micC	0.131753	0.895179	-0.87201	0.383203	-0.131257	0.519731	-0.247211	0.580614	ncRNA
micF	0.166103	0.868076	1.07675	0.281592	-0.456288	0.93712	-0.547727	0.470399	ncRNA
minC	-1.42042	0.155486	-1.07822	0.280936	-0.0809732	0.766244	-0.53254	0.10653	Z-ring positioning protein MinC
minD	-0.109272	0.912987	-0.749857	0.453341	0.255885	0.564793	-0.430578	0.331361	Z-ring positioning protein MinD
minE	-0.0620467	0.950526	-0.914579	0.360412	0.282525	0.396043	-0.387047	0.467325	Z-ring positioning protein MinE
mioC	0.397996	0.690633	1.34561	0.178429	-0.211351	0.997955	-0.320452	0.995885	flavoprotein MioC
mipA	-0.0297297	0.976283	2.65398	0.00795494	-0.388699	0.438953	-0.869095	0.345698	scaffolding protein that interacts with murein polymerase and murein hydrolase
mlaA	0.509358	0.610501	2.53827	0.0111402	-0.27885	0.549425	-0.597737	0.167937	intermembrane phospholipid transport system - outer membrane lipoprotein MlaA
mlaB	0.33645	0.736531	2.10412	0.0353679	-0.218531	0.654712	-0.414346	0.873543	intermembrane phospholipid transport system protein MlaB
mlaC	0.142036	0.887051	2.19921	0.0278627	-0.128598	0.584756	-0.269513	0.796074	intermembrane phospholipid transport system - periplasmic binding protein
mlaD	-0.72602	0.467826	0.826806	0.408347	-0.300177	0.260348	-0.202601	0.947579	intermembrane phospholipid transport system, substrate binding protein MlaD
mlaE	-0.243723	0.807445	0.62079	0.534738	-0.258222	0.368748	0.044304	0.541299	intermembrane phospholipid transport system, integral membrane subunit MlaE
mlaF	0.233717	0.815204	0.676615	0.49865	-0.165223	0.726689	-0.0866499	0.42923	intermembrane phospholipid transport system, ATP binding subunit MlaF
mlc	-1.42253	0.154873	-0.513391	0.607678	-0.434924	0.401564	-0.719316	0.282455	DNA-binding transcriptional repressor Mlc
mliC	1.52602	0.127004	1.44755	0.147744	0.154403	0.406793	0.472203	0.556581	inhibitor of c-type lysozyme, putative lipoprotein
mlrA	0.259283	0.795417	-0.559908	0.575542	0.151617	0.780962	0.437584	0.948839	DNA-binding transcriptional activator MlrA
mltA	0.320631	0.74849	0.997131	0.318701	-0.504434	0.465826	-0.441422	0.994964	membrane-bound lytic murein transglycosylase A
mltB	-0.540341	0.588962	1.5513	0.12083	-0.161122	0.512535	0.0971062	0.170684	membrane-bound lytic murein transglycosylase B
mltC	0.0926739	0.926163	1.66024	0.0968671	-0.719417	0.272492	-0.738859	0.193113	membrane-bound lytic murein transglycosylase C
mltD	0.15971	0.87311	0.803551	0.421656	-0.327156	0.633655	-0.353542	0.566421	membrane-bound lytic murein transglycosylase D
mltF	0.168823	0.865936	0.828429	0.407427	-0.750482	0.579913	-0.432379	0.845907	membrane-bound lytic murein transglycosylase F
mmuM	-0.382403	0.702162	-0.609919	0.541915	0.161206	0.849706	-0.477342	0.335212	homocysteine S-methyltransferase
mmuP	-0.229398	0.81856	-0.0115195	0.990809	0.192996	0.712704	0.166879	0.738726	S-methyl-L-methionine transporter
mnaT	0.553107	0.58019	-0.952977	0.340602	0.826259	0.20909	0.656763	0.232389	L-amino acid N-acyltransferase
mngA	-1.09746	0.272442	0.695534	0.486721	0.000456693	0.590239	-0.0485627	0.982257	2-O-alpha-mannosyl-D-glycerate specific PTS enzyme II
mngB	-0.0496465	0.960404	0.259632	0.795148	0.749815	0.346239	0.292285	0.934586	alpha-mannosidase
mngR	-0.462868	0.643459	0.309625	0.756846	-0.0796079	0.973406	0.185214	0.296044	DNA-binding transcriptional repressor MngR
mnmA	-0.396497	0.691738	1.42802	0.153287	-0.28425	0.430651	0.407741	0.297902	tRNA-specific 2-thiouridylase
mnmC	0.82377	0.41007	1.46205	0.143728	0.179545	0.476016	0.0861432	0.778299	fused 5-methylaminomethyl-2-thiouridine-forming methyltransferase and FAD-dependent demodification enzyme
mnmE	-0.768304	0.442306	0.750002	0.453254	-0.595258	0.135701	-0.363147	0.717043	5-carboxymethylaminomethyluridine-tRNA synthase GTPase subunit
mnmG	-0.16334	0.87025	0.749431	0.453598	-0.699013	0.305208	-0.816035	0.643963	5-carboxymethylaminomethyluridine-tRNA synthase subunit MnmG
mnmH	0.30206	0.762607	0.679308	0.496943	0.225252	0.764185	0.365509	0.0775671	NA
mntH	0.921406	0.356838	-0.882818	0.377335	0.191187	0.728119	-0.00252976	0.691312	Mn(2(+))/Fe(2(+)): H(+) symporter MntH
mntP	0.24583	0.805814	1.65637	0.0976461	-0.750647	0.503428	-0.239962	0.511584	Mn(2(+)) exporter
mntR	0.189238	0.849906	-0.0991646	0.921008	0.490088	0.279274	0.773592	0.028921	DNA-binding transcriptional dual regulator MntR
mntS	-0.208532	0.834814	-2.7243	0.00644389	0.436039	0.606907	-0.238786	0.318681	small protein MntS
moaA	0.472566	0.636523	0.567259	0.570538	0.555323	0.462962	0.263448	0.811708	GTP 3',8'-cyclase
moaB	0.975602	0.329262	1.30761	0.191005	1.28548	0.125548	1.30387	0.212497	MoaB protein
moaC	1.05272	0.292471	1.40861	0.15895	1.27782	0.0966948	1.31214	0.0899992	cyclic pyranopterin monophosphate synthase
moaD	1.08892	0.27619	1.29406	0.195645	1.21747	0.108735	1.4517	0.0559925	molybdopterin synthase sulfur carrier subunit
moaE	1.20764	0.227185	1.51055	0.130904	1.27593	0.0908515	1.27543	0.0445838	molybdopterin synthase catalytic subunit
mobA	-0.404581	0.685785	-2.16722	0.0302178	0.358186	0.440933	-0.31167	0.304335	molybdenum cofactor guanylyltransferase
mobB	-0.400955	0.688453	-1.79905	0.0720101	0.737234	0.078013	-0.26777	0.559305	molybdopterin-guanine dinucleotide biosynthesis adaptor protein
mocA	-0.385677	0.699736	0.497979	0.618499	-0.371363	0.924504	-0.388537	0.171155	molybdenum cofactor cytidylyltransferase
modA	-0.740691	0.458881	-1.10768	0.267999	0.188679	0.948605	-0.15216	0.443324	molybdate ABC transporter periplasmic binding protein
modB	-0.410107	0.681728	-1.45402	0.14594	0.149118	0.811619	-0.102778	0.532936	molybdate ABC transporter membrane subunit
modC	-0.832633	0.405051	-1.37964	0.167696	0.259057	0.826195	0.13851	0.765036	molybdate ABC transporter ATP binding subunit
modE	0.0446686	0.964371	-0.197353	0.843551	0.132666	0.847449	0.680809	0.0132865	DNA-binding transcriptional dual regulator ModE
modF	0.106439	0.915234	-1.25805	0.208374	0.181978	0.697809	0.122611	0.524369	ABC family protein ModF
moeA	-0.465034	0.641907	0.746732	0.455225	0.691879	0.699065	1.08179	0.102613	molybdopterin molybdotransferase
moeB	-0.0289752	0.976884	0.521744	0.601848	0.692297	0.504374	0.964275	0.162523	molybdopterin-synthase adenylyltransferase
mog	-0.33766	0.735619	0.417592	0.676245	0.0949578	0.63323	0.0228454	0.911422	molybdopterin adenylyltransferase
mokA	0.270297	0.786932	-0.0314499	0.974911	-0.396718	0.607715	-0.216813	0.24171	pseudo
mokB	-0.0262245	0.979078	-0.694085	0.487629	0.781185	0.463888	1.01481	0.555671	putative regulatory protein MokB
mokC	-0.432139	0.66564	-0.671617	0.501828	0.0623883	0.602172	-0.381604	0.250092	regulatory protein MokC
motA	-0.454497	0.649471	-0.965965	0.334062	0.259595	0.75522	0.308068	0.611282	motility protein A
motB	-0.574026	0.56595	-1.0914	0.275099	0.342237	0.810962	0.37298	0.689423	motility protein B
mpaA	-0.139137	0.889342	-0.821087	0.411597	0.413012	0.541641	0.438022	0.773014	murein tripeptide amidase A
mpl	0.375436	0.707336	1.61272	0.106805	0.0776932	0.895217	0.00677916	0.656182	UDP-N-acetylmuramate--L-alanyl-gamma-D-glutamyl-meso-2,6-diaminoheptanedioate ligase
mppA	-1.51986	0.128545	-0.117546	0.906427	-0.145818	0.982509	-0.707652	0.156536	murein tripeptide ABC transporter periplasmic binding protein
mprA	-0.132692	0.894437	0.383267	0.701522	-0.113274	0.76656	-0.136606	0.986855	DNA-binding transcriptional repressor MprA
mqo	0.605011	0.545172	1.76507	0.0775515	-1.00608	0.140421	-0.0221483	0.385563	malate:quinone oxidoreductase
mqsA	0.0840553	0.933012	-1.14461	0.252369	-0.462522	0.70732	-0.577091	0.130464	antitoxin of the MqsRA toxin-antitoxin system/DNA-binding transcriptional repressor MqsA
mqsR	-0.393905	0.693651	-1.52009	0.128489	-0.247412	0.641151	-0.417144	0.188079	mRNA interferase/toxin of the MqsR-MqsA toxin-antitoxin system
mraY	0.114665	0.908711	-0.178716	0.858161	0.252468	0.758647	0.359066	0.318012	phospho-N-acetylmuramoyl-pentapeptide-transferase
mraZ	0.720698	0.471095	0.639638	0.522408	0.044072	0.702649	-0.0399217	0.835524	DNA-binding transcriptional repressor MraZ
mrcA	-0.0369849	0.970497	0.932433	0.351113	-0.424634	0.422441	-0.520396	0.847561	peptidoglycan glycosyltransferase/peptidoglycan DD-transpeptidase MrcA
mrcB	0.639242	0.522666	1.72451	0.0846152	-0.0690365	0.687856	0.301286	0.360706	peptidoglycan glycosyltransferase/peptidoglycan DD-transpeptidase MrcB
mrdA	0.153064	0.878348	0.961217	0.336443	-0.624156	0.404004	-0.844205	0.8609	peptidoglycan DD-transpeptidase MrdA
mrdB	-0.0994384	0.92079	1.63435	0.102186	-0.714419	0.235103	-0.974183	0.471867	SEDS family protein MrdB
mreB	0.684185	0.493859	1.43702	0.150713	-0.464958	0.381449	-0.367045	0.938745	dynamic cytoskeletal protein MreB
mreC	0.0287723	0.977046	1.07006	0.284593	-0.263572	0.493316	-0.502407	0.954572	cell shape determining protein MreC
mreD	0.372915	0.709212	1.05788	0.290112	-0.340841	0.491211	-0.660859	0.973067	cell shape determining protein MreD
mrp	-0.231913	0.816606	1.29636	0.194851	0.476371	0.695858	0.523732	0.0555544	P-loop NTPase family protein
mrr	0.182506	0.855185	-0.275171	0.783184	0.521717	0.420324	-0.132319	0.657165	methylated adenine and cytosine restriction protein
msbA	-0.0892696	0.928868	0.622577	0.533563	-0.368248	0.360663	-0.365609	0.633793	ATP-binding lipopolysaccharide transport protein
mscK	0.544496	0.5861	1.24611	0.212723	-0.111014	0.663696	0.0878357	0.134306	potassium dependent, small conductance mechanosensitive channel
mscL	0.287004	0.774109	-0.289466	0.772225	0.246341	0.496877	-0.768846	0.12311	large conductance mechanosensitive channel
mscM	-0.118827	0.905412	0.0533165	0.95748	0.0951722	0.979468	-0.184876	0.818312	miniconductance mechanosensitive channel MscM
mscS	0.311454	0.755455	1.00072	0.316964	-0.0966201	0.854491	-0.151669	0.495412	small conductance mechanosensitive channel MscS
msrA	-0.237543	0.812236	-1.3845	0.166204	0.887297	0.309568	0.0891053	0.759392	methionine sulfoxide reductase A
msrB	-0.54357	0.586738	-1.21882	0.222914	0.233675	0.91734	0.153999	0.752554	methionine sulfoxide reductase B
msrC	0.593002	0.55318	-0.340467	0.733505	-0.0548587	0.952944	-0.107935	0.859389	free methionine-(R)-sulfoxide reductase
msyB	-0.456051	0.648354	-0.194295	0.845945	0.978663	0.232023	0.745979	0.683758	acidic protein that suppresses heat sensitivity of a secY mutant
mtfA	-0.498514	0.618122	-0.370162	0.711262	0.0896181	0.796746	-0.231244	0.306458	Mlc titration factor
mtgA	-0.00605454	0.995169	-1.00995	0.312519	-0.0227862	0.981936	0.136733	0.995392	peptidoglycan glycosyltransferase MtgA
mtlA	-0.798958	0.424315	-1.86958	0.0615427	-0.220271	0.878117	-0.448009	0.277435	mannitol-specific PTS enzyme IICBA component
mtlD	-0.687032	0.492063	-2.00994	0.0444381	0.314465	0.388002	-0.117729	0.512171	mannitol-1-phosphate 5-dehydrogenase
mtlR	-0.10418	0.917027	-1.23522	0.216749	-0.494791	0.987051	0.00399423	0.661242	transcriptional repressor MtlR
mtn	0.104473	0.916794	1.38149	0.167128	-0.0417519	0.719015	-0.270116	0.506797	5'-methylthioadenosine/S-adenosylhomocysteine nucleosidase
mtr	0.82051	0.411925	0.150566	0.880318	0.81732	0.298805	1.31916	0.0340946	tryptophan:H(+) symporter Mtr
mug	0.265124	0.790914	-0.238862	0.811212	0.500329	0.486989	-0.374126	0.322004	stationary phase mismatch/uracil DNA glycosylase
mukB	-0.0895308	0.92866	-0.499522	0.617412	0.0663811	0.923422	0.025393	0.618089	chromosome partitioning protein MukB
mukE	-0.717288	0.473196	0.021995	0.982452	0.182423	0.638376	-0.0187655	0.967613	chromosome partitioning protein MukE
mukF	-0.112672	0.910291	0.537525	0.590905	0.46495	0.467781	0.45804	0.110803	chromosome partitioning protein MukF
murA	0.150811	0.880125	1.64798	0.0993575	-0.52279	0.36258	-0.889872	0.9271	UDP-N-acetylglucosamine 1-carboxyvinyltransferase
murB	0.41878	0.675377	0.808307	0.418914	0.154009	0.590113	0.188513	0.335396	UDP-N-acetylenolpyruvoylglucosamine reductase
murC	0.327867	0.743012	0.233477	0.815391	0.142744	0.910457	0.497232	0.0999258	UDP-N-acetylmuramate--L-alanine ligase
murD	0.82351	0.410218	0.00427467	0.996589	0.410491	0.275696	0.431635	0.106886	UDP-N-acetylmuramoyl-L-alanine--D-glutamate ligase
murE	0.620518	0.534917	0.130828	0.895912	0.484876	0.293346	0.437493	0.119356	UDP-N-acetylmuramoyl-L-alanyl-D-glutamate--2,6-diaminopimelate ligase
murF	-0.270227	0.786985	-0.139403	0.889131	0.403403	0.494386	0.583728	0.0584518	D-alanyl-D-alanine-adding enzyme
murG	0.525904	0.598955	0.564625	0.572329	0.391339	0.43348	0.31096	0.274745	N-acetylglucosaminyl transferase
murI	0.0440951	0.964829	0.718207	0.47263	-0.36065	0.304003	-0.470269	0.245553	glutamate racemase
murJ	0.375428	0.707342	-0.0102777	0.9918	-0.777259	0.191089	-0.635283	0.750711	putative lipid II flippase MurJ
murP	-0.644877	0.519007	-1.10414	0.269534	-0.554231	0.871	-0.812353	0.0928929	N-acetylmuramic acid-specific PTS enzyme IICB component/anhydro-N-acetylmuramic acid transporter
murQ	-0.63717	0.524014	-0.525701	0.599096	-0.828763	0.360575	-1.19824	0.026074	N-acetylmuramic acid 6-phosphate etherase
murR	-0.73684	0.46122	-0.5481	0.583623	-0.913529	0.216965	-1.25534	0.0124547	DNA-binding transcriptional dual regulator MurR
mutH	-0.50426	0.614079	-0.717243	0.473224	0.0508151	0.895077	-0.000475735	0.780047	DNA mismatch repair protein MutH
mutL	0.397553	0.69096	1.01509	0.310065	0.174796	0.637938	0.184558	0.459198	DNA mismatch repair protein MutL
mutM	-0.145675	0.884178	1.03476	0.30078	-1.12866	0.191872	-1.21061	0.213899	DNA-formamidopyrimidine glycosylase
mutS	-0.239816	0.810473	1.01175	0.311656	-0.367177	0.380224	-0.556717	0.739533	DNA mismatch repair protein MutS
mutT	-0.156963	0.875274	0.36465	0.715373	-0.0651819	0.741441	-0.0254058	0.294026	8-oxo-dGTP diphosphatase
mutY	-0.158413	0.874131	0.817128	0.413855	-0.659622	0.274559	-0.791698	0.681799	adenine DNA glycosylase
mzrA	1.31252	0.189344	1.2367	0.2162	0.255188	0.429877	0.150423	0.616062	modulator protein MzrA
nac	0.05157	0.958871	-0.754886	0.450317	0.0991842	0.484525	-0.288083	0.379361	DNA-binding transcriptional dual regulator Nac
nadA	-0.101706	0.91899	-0.751241	0.452508	0.307968	0.737817	-0.0224547	0.62223	quinolinate synthase
nadB	-0.114413	0.90891	-1.37158	0.170193	-0.242902	0.516275	0.23167	0.61117	L-aspartate oxidase
nadC	0.211564	0.832447	0.863357	0.387941	0.196849	0.831274	0.64462	0.048476	quinolinate phosphoribosyltransferase (decarboxylating)
nadD	-1.33256	0.182675	-0.113794	0.909401	0.189289	0.945753	0.52249	0.26347	nicotinate-mononucleotide adenylyltransferase
nadE	-0.0428792	0.965798	-0.850935	0.394805	0.850862	0.162192	0.806115	0.0438597	NAD synthetase, NH3-dependent
nadK	-0.635357	0.525196	-0.88216	0.37769	0.180885	0.855082	0.054452	0.998813	NAD kinase
nadR	0.233173	0.815627	1.58763	0.112369	-0.181778	0.636256	-0.722871	0.141701	DNA-binding transcriptional repressor/NMN adenylyltransferase NadR
nagA	-0.49957	0.617378	0.495976	0.619911	1.14783	0.199856	0.12844	0.864541	N-acetylglucosamine-6-phosphate deacetylase
nagB	-0.0649658	0.948201	0.176971	0.859531	1.25881	0.576939	0.113093	0.753827	glucosamine-6-phosphate deaminase
nagC	-0.300901	0.76349	-0.233942	0.81503	0.525457	0.611514	0.161053	0.971539	DNA-binding transcriptional dual regulator NagC
nagE	-0.207032	0.835985	-0.659548	0.509544	0.916731	0.658638	-0.228528	0.939549	N-acetylglucosamine specific PTS enzyme IIABC component
nagK	-0.0928884	0.925992	0.607901	0.543253	0.306409	0.635176	-0.0165535	0.780841	N-acetyl-D-glucosamine kinase
nagZ	0.00214356	0.99829	1.88958	0.0588144	0.275298	0.466004	-0.18823	0.775222	beta-N-acetylhexosaminidase
nanA	0.185744	0.852646	0.346027	0.729323	0.892826	0.97216	-0.233875	0.365683	N-acetylneuraminate lyase
nanC	-0.0743313	0.940747	0.722066	0.470254	1.77031	0.231659	-0.632212	0.956883	N-acetylneuraminic acid outer membrane channel
nanE	0.487901	0.62562	-0.0997273	0.920561	1.37033	0.414124	-0.385397	0.708167	putative N-acetylmannosamine-6-phosphate epimerase
nanK	0.64562	0.518525	-0.0997322	0.920557	1.29737	0.633469	-0.336896	0.847236	N-acetylmannosamine kinase
nanM	0.161703	0.87154	0.676201	0.498913	1.91005	0.033574	-0.290229	0.795871	N-acetylneuraminate mutarotase
nanR	-0.787645	0.430904	-1.80865	0.0705061	0.0348142	0.711725	-0.32211	0.341507	DNA-binding transcriptional dual regulator NanR
nanS	-0.609861	0.541954	-0.293955	0.768792	-0.290287	0.832957	0.0645476	0.804398	N-acetyl-9-O-acetylneuraminate esterase
nanT	-0.333685	0.738617	-0.287908	0.773417	1.31547	0.456662	-0.474206	0.722465	N-acetylneuraminate:H(+) symporter
napA	-0.448131	0.654059	0.850596	0.394994	-0.528187	0.348258	-0.60241	0.149523	periplasmic nitrate reductase subunit NapA
napB	-0.836867	0.402668	-0.298694	0.765174	0.109898	0.916494	-0.633216	0.139673	periplasmic nitrate reductase cytochrome c550 protein
napC	-0.596785	0.550651	0.631211	0.527902	-0.289835	0.569008	-0.667567	0.140507	periplasmic nitrate reductase cytochrome c protein
napD	-0.567309	0.570504	0.534096	0.593275	-0.48012	0.102224	-0.499035	0.0984146	NapA signal peptide-binding chaperone NapD
napF	-0.412822	0.679737	0.304026	0.761108	-0.523648	0.160455	-0.557638	0.0933037	ferredoxin-type protein
napG	-0.362235	0.717177	-0.409178	0.682409	0.220238	0.90462	-0.155278	0.571808	ferredoxin-type protein NapG
napH	-0.642975	0.520241	0.0100699	0.991966	-0.0148519	0.867556	-0.392878	0.29875	ferredoxin-type protein NapH
narG	-0.318928	0.749781	0.0423074	0.966254	0.268826	0.992171	0.551205	0.888824	nitrate reductase A subunit alpha
narH	-0.233827	0.815119	-0.522058	0.60163	1.54577	0.150325	2.31275	0.0893506	nitrate reductase A subunit beta
narI	-0.0548293	0.956274	-0.473247	0.636037	1.4655	0.188897	2.2993	0.073619	nitrate reductase A subunit gamma
narJ	-0.0536139	0.957243	-0.382502	0.702089	1.51356	0.156607	2.29755	0.0591419	nitrate reductase 1 molybdenum cofactor assembly chaperone
narK	-0.098132	0.921828	0.372153	0.709779	-0.139559	0.536975	-0.0849389	0.474053	nitrate:nitrite antiporter NarK
narL	-0.203305	0.838896	0.429172	0.667798	0.739988	0.596549	0.81836	0.502455	DNA-binding transcriptional dual regulator NarL
narP	-0.387067	0.698707	1.93606	0.05286	0.122891	0.956885	0.71475	0.0433022	DNA-binding transcriptional dual regulator NarP
narQ	-0.201729	0.840128	-0.0476592	0.961988	0.272928	0.513	-0.0779803	0.407489	sensory histidine kinase NarQ
narU	-0.0469486	0.962554	-0.256428	0.79762	0.954994	0.241836	1.83836	0.0926003	nitrate/nitrite transporter NarU
narV	0.0026149	0.997914	-0.623155	0.533182	0.861579	0.292961	1.4691	0.224688	nitrate reductase Z subunit gamma
narW	-0.329567	0.741727	-0.537106	0.591195	0.974192	0.504781	1.59512	0.0771946	NarW, putative private chaperone for NarZ nitrate reductase subunit
narX	0.665147	0.505957	2.2207	0.0263712	0.224963	0.691025	0.133236	0.944763	sensory histidine kinase NarX
narY	-0.109857	0.912523	-0.82764	0.407874	1.04744	0.246176	1.51901	0.188606	nitrate reductase Z subunit beta
narZ	-0.346214	0.729182	-0.526474	0.598559	0.533555	0.464502	1.5351	0.0983604	nitrate reductase Z subunit alpha
ndh	0.362697	0.716831	1.11223	0.26604	1.05861	0.416795	0.720597	0.000900823	NADH:quinone oxidoreductase II
ndk	-0.0375703	0.97003	1.26001	0.207664	-1.3085	0.092339	-1.15656	0.34105	nucleoside diphosphate kinase
nei	-0.90026	0.367982	-1.01952	0.307958	0.562311	0.292844	0.0753709	0.886617	endonuclease VIII
nemA	0.358215	0.720183	1.15868	0.246586	0.552699	0.404131	0.442156	0.319603	N-ethylmaleimide reductase
nemR	0.314758	0.752945	0.740345	0.459091	0.0560567	0.981924	0.970393	0.0137341	DNA-binding transcriptional repressor NemR
nepI	0.569687	0.56889	0.722733	0.469844	-0.673152	0.355198	-0.58047	0.823967	purine ribonucleoside exporter
nfi	-0.244533	0.806818	0.301336	0.763159	-0.0724594	0.556897	-0.203914	0.646952	endonuclease V
nfo	-0.405329	0.685236	0.786686	0.431466	-0.104993	0.629264	0.377693	0.164386	endonuclease IV
nfrA	0.102642	0.918247	1.53906	0.123789	0.210113	0.605239	0.528545	0.298938	bacteriophage N4 receptor, outer membrane protein
nfrB	0.640558	0.52181	1.19923	0.230439	0.0075952	0.757091	0.515057	0.380273	bacteriophage N4 receptor, inner membrane subunit
nfsA	0.105296	0.916141	1.26801	0.204794	0.144894	0.902317	-0.463205	0.304347	NADPH-dependent nitroreductase NfsA
nfsB	0.540988	0.588516	1.36182	0.173253	0.477667	0.395764	0.501782	0.188138	NAD(P)H nitroreductase NfsB
nfuA	0.167694	0.866824	-0.104171	0.917033	0.285791	0.767692	0.536518	0.0950331	iron-sulfur cluster carrier protein NfuA
nhaA	0.171418	0.863895	0.0317439	0.974676	-0.3389	0.46939	-0.650657	0.329912	Na(+):H(+) antiporter NhaA
nhaB	-0.962588	0.335754	-0.599361	0.548932	-0.305908	0.256132	0.279747	0.370594	Na(+):H(+) antiporter NhaB
nhaR	0.424432	0.67125	-0.261492	0.793713	-0.366356	0.721469	-0.507719	0.323543	DNA-binding transcriptional activator NhaR
nhoA	0.129174	0.89722	-0.263582	0.792102	0.45699	0.491714	0.828541	0.0462513	arylamine N-acetyltransferase
nikA	-0.717933	0.472799	0.280316	0.779235	-0.584017	0.216259	-0.657674	0.0840561	Ni(2(+)) ABC transporter periplasmic binding protein
nikB	-0.376695	0.7064	0.658506	0.510213	-0.496784	0.341527	-0.941588	0.0630194	Ni(2(+)) ABC transporter membrane subunit NikB
nikC	-0.323773	0.74611	1.33332	0.182426	-0.621989	0.175471	-0.688605	0.0923401	Ni(2(+)) ABC transporter membrane subunit NikC
nikD	-1.01542	0.309906	1.25587	0.209163	-0.560354	0.199107	-0.0764345	0.571047	Ni(2(+)) ABC transporter ATP binding subunit NikD
nikE	-0.38384	0.701097	-0.104646	0.916657	-0.453656	0.240375	-0.155968	0.624936	Ni(2(+)) ABC transporter ATP binding subunit NikE
nikR	-0.0352555	0.971876	-0.0725979	0.942126	-0.238489	0.426172	0.0167423	0.821182	DNA-binding transcriptional repressor NikR
ninE	0.16888	0.865891	-1.41334	0.157555	0.114682	0.495305	-0.625788	0.266759	DLP12 prophage; NinE family prophage protein
nirB	-0.38843	0.697698	1.46244	0.143622	-0.199249	0.372939	0.165529	0.684744	nitrite reductase catalytic subunit NirB
nirC	0.154888	0.87691	1.15363	0.24865	0.0348299	0.996797	0.495771	0.41873	nitrite transporter NirC
nirD	-0.549255	0.58283	1.10585	0.268792	0.949083	0.271418	1.30895	0.165651	nitrite reductase subunit NirD
nlpA	0.262732	0.792757	-0.284069	0.776357	0.32528	0.334741	-0.248218	0.478525	lipoprotein-28
nlpC	-0.158298	0.874222	-0.698704	0.484737	0.499317	0.431422	0.0623698	0.682078	NlpC/P60 family lipoprotein NlpC
nlpD	-0.0452635	0.963897	-0.527436	0.597891	1.55819	0.161441	1.17879	0.10973	murein hydrolase activator NlpD
nlpE	0.510238	0.609885	1.52518	0.127215	0.339289	0.234362	-0.0872946	0.733095	lipoprotein NlpE
nlpI	0.553077	0.58021	-0.103691	0.917414	0.133641	0.580931	0.487167	0.294394	lipoprotein NlpI
nmpC	-0.690478	0.489894	-0.189884	0.8494	0.081347	0.751563	-0.611272	0.240376	pseudo
nnr	0.433564	0.664605	-0.440455	0.659608	0.717451	0.092428	0.429063	0.327087	NAD(P)HX epimerase/NAD(P)HX dehydratase
nohD	-0.268231	0.788521	-0.773614	0.439159	0.534601	0.973355	-0.185591	0.419881	DLP12 prophage; putative DNA-packaging protein NohD
nohQ	-0.976764	0.328686	-0.833124	0.404775	0.62769	0.424169	0.545308	0.695179	NA
norR	-0.283177	0.777041	-0.339077	0.734551	0.843387	0.215272	0.403437	0.801223	DNA-binding transcriptional dual regulator NorR
norV	0.112471	0.91045	-0.4968	0.61933	0.188485	0.91133	0.0116726	0.513415	anaerobic nitric oxide reductase flavorubredoxin
norW	-1.68244	0.0924828	-0.464743	0.642115	-0.283458	0.640846	0.169815	0.834361	NADH:flavorubredoxin reductase
npr	-0.186592	0.85198	-0.595642	0.551414	0.56283	0.278159	0.944965	0.0375073	phosphorelay protein Npr
nrdA	-0.0109771	0.991242	0.848552	0.39613	-0.557615	0.156891	-1.35357	0.396551	ribonucleoside-diphosphate reductase 1 subunit alpha
nrdB	0.150642	0.880258	1.28367	0.199259	-0.548232	0.189511	-0.964133	0.543381	ribonucleoside-diphosphate reductase 1 subunit beta
nrdD	-0.241073	0.809499	1.19152	0.233451	0.70537	0.805177	0.722547	0.270126	anaerobic ribonucleoside-triphosphate reductase
nrdE	1.96692	0.049193	-0.340016	0.733845	-1.00025	0.397339	-1.20158	0.209525	ribonucleoside-diphosphate reductase 2 subunit alpha
nrdF	1.83434	0.0666033	0.13521	0.892446	-0.671004	0.841664	-1.30447	0.190002	ribonucleoside-diphosphate reductase 2 subunit beta
nrdG	-0.245653	0.805951	1.37788	0.168241	0.67603	0.650255	0.75166	0.202881	anaerobic ribonucleoside-triphosphate reductase activating protein
nrdH	1.57461	0.115346	-0.36371	0.716074	-0.523929	0.632167	-1.77285	0.0181286	glutaredoxin-like protein
nrdI	1.96209	0.0497522	-0.277386	0.781484	-0.779059	0.412132	-1.82191	0.0161179	dimanganese-tyrosyl radical cofactor maintenance flavodoxin NrdI
nrdR	-0.641669	0.521088	-0.675165	0.499571	0.171972	0.855119	0.632226	0.16427	NrdR transcriptional repressor
nrfA	-0.624098	0.532563	-0.0423126	0.96625	-0.625039	0.36048	-0.877929	0.0428217	cytochrome c552 nitrite reductase
nrfB	0.191772	0.847921	0.0698593	0.944306	-0.340319	0.853932	-0.580952	0.100636	periplasmic nitrite reductase penta-heme c-type cytochrome
nrfC	-1.60962	0.107481	-0.307656	0.758344	0.029704	0.774287	-0.03572	0.457048	putative menaquinol-cytochrome c reductase 4Fe-4S subunit
nrfD	0.316433	0.751674	-0.580005	0.561911	0.0984452	0.748331	-0.426165	0.230645	putative menaquinol-cytochrome c reductase subunit NrfD
nrfE	0.713432	0.475578	0.110837	0.911745	0.700871	0.21469	-0.642943	0.187635	putative cytochrome c-type biogenesis protein NrfE
nrfF	-0.291871	0.770386	0.926195	0.354345	0.516616	0.205744	-0.427213	0.567787	putative formate-dependent nitrite reductase complex subunit NrfF
nrfG	-0.175625	0.860589	0.270528	0.786754	-0.0610755	0.430047	-0.371026	0.255511	putative formate-dependent nitrite reductase complex subunit NrfG
nsrR	-0.227926	0.819704	-0.0029082	0.99768	0.0384896	0.833212	0.0145606	0.292182	DNA-binding transcriptional repressor NsrR
nth	-0.023861	0.980964	1.97908	0.0478073	-0.890133	0.196552	-0.719758	0.607224	endonuclease III
nudB	-0.23032	0.817843	0.054814	0.956287	-0.145253	0.517563	0.0109802	0.128509	dihydroneopterin triphosphate diphosphatase
nudC	0.582938	0.559935	1.52434	0.127425	-0.167347	0.737392	-0.568638	0.687249	NADH pyrophosphatase
nudE	0.516401	0.605574	-0.618492	0.536251	0.0892617	0.559315	0.640081	0.146366	ADP-sugar diphosphatase NudE
nudF	-0.644397	0.519318	1.45507	0.145651	0.176528	0.452386	-0.17327	0.461478	ADP-sugar pyrophosphatase
nudG	0.0793274	0.936772	-1.21488	0.224411	-0.797975	0.180379	-0.329073	0.17208	5-hydroxy-CTP diphosphatase
nudI	0.0628643	0.949875	-1.61854	0.105547	-0.0882692	0.997297	-1.11042	0.0572653	pyrimidine deoxynucleotide diphosphatase NudI
nudJ	0.205977	0.836809	-0.0483087	0.96147	0.661273	0.65029	0.471717	0.596611	phosphatase NudJ
nudK	0.461719	0.644283	1.05236	0.292633	0.548351	0.442588	-0.0836819	0.79879	GDP-mannose hydrolase
nudL	-0.685768	0.492859	-0.777675	0.43676	0.0457834	0.859133	0.247347	0.537841	putative NUDIX hydrolase with low 3-phosphohydroxypyruvate phosphatase activity
nuoA	-0.812082	0.416744	-0.875577	0.38126	0.0098112	0.848012	0.25979	0.814481	NADH:quinone oxidoreductase subunit A
nuoB	-0.835391	0.403497	-0.748453	0.454187	0.197739	0.995896	0.361996	0.64761	NADH:quinone oxidoreductase subunit B
nuoC	-0.569138	0.569262	-0.779612	0.435619	0.367655	0.92794	0.533049	0.436155	NADH:quinone oxidoreductase subunit CD
nuoE	-0.258672	0.795888	-0.785473	0.432176	0.867129	0.484326	0.767595	0.325213	NADH:quinone oxidoreductase subunit E
nuoF	-0.138607	0.88976	-0.781756	0.434358	0.618278	0.771789	0.655325	0.21358	NADH:quinone oxidoreductase subunit F
nuoG	0.0524516	0.958169	-0.651732	0.514574	0.455728	0.906427	0.567706	0.190444	NADH:quinone oxidoreductase subunit G
nuoH	-0.0112687	0.991009	-0.856082	0.391953	0.522731	0.973832	0.684912	0.177473	NADH:quinone oxidoreductase subunit H
nuoI	-0.0767224	0.938844	-0.713958	0.475253	0.752017	0.807876	0.930389	0.0706665	NADH:quinone oxidoreductase subunit I
nuoJ	-0.186304	0.852206	-0.910883	0.362357	0.792583	0.740765	0.990251	0.130829	NADH:quinone oxidoreductase subunit J
nuoK	-0.0814839	0.935057	-1.17616	0.239532	0.793391	0.827107	1.05293	0.120281	NADH:quinone oxidoreductase subunit K
nuoL	-0.209825	0.833804	-0.975436	0.329344	0.832294	0.847549	1.09932	0.0700992	NADH:quinone oxidoreductase subunit L
nuoM	-0.0270889	0.978389	-0.730767	0.464921	0.698997	0.894012	1.06769	0.0593	NADH:quinone oxidoreductase subunit M
nuoN	0.0186872	0.985091	-0.570073	0.568628	0.585812	0.88632	0.974146	0.0410869	NADH:quinone oxidoreductase subunit N
nupC	-0.299576	0.7645	0.909677	0.362993	-0.535166	0.521065	-0.241193	0.956327	nucleoside:H(+) symporter NupC
nupG	-0.447505	0.654511	-0.176475	0.859921	-0.602031	0.923196	-0.621368	0.32826	nucleoside:H(+) symporter NupG
nupX	0.250854	0.801927	-0.775023	0.438326	-0.455215	0.483774	0.129051	0.905244	putative nucleoside transporter
nusA	-0.629056	0.529312	0.474203	0.635355	-0.583128	0.316646	-0.606223	0.928287	transcription termination/antitermination protein NusA
nusB	-0.520975	0.602384	0.835162	0.403627	-0.145193	0.435536	-0.0280881	0.456157	transcription antitermination protein NusB
nusG	-0.042555	0.966056	0.836933	0.40263	-0.614594	0.291902	-0.700589	0.981844	transcription termination factor NusG
obgE	-0.340283	0.733643	0.643737	0.519746	-0.679579	0.194762	-0.960639	0.895682	GTPase ObgE
ogrK	-0.0471071	0.962428	0.733692	0.463137	0.874486	0.087642	0.205312	0.7924	prophage P2 late control protein OgrK
ogt	-0.110795	0.911779	-0.0701676	0.94406	0.468931	0.535773	1.37734	0.0195271	methylated-DNA--[protein]-cysteine S-methyltransferase
ompA	-1.02359	0.306029	0.8578	0.391003	-0.208972	0.342487	-0.0932393	0.590221	outer membrane porin A
ompC	0.388064	0.697968	0.927928	0.353445	0.396318	0.537981	0.323764	0.532503	outer membrane porin C
ompF	-0.410474	0.681458	-0.626212	0.531176	0.120616	0.937035	-1.06355	0.0873778	outer membrane porin F
ompG	0.171852	0.863554	-1.2405	0.21479	0.518158	0.874232	-0.15717	0.837916	outer membrane porin G
ompL	-0.78654	0.431551	-0.0218509	0.982567	0.131217	0.286457	-0.51095	0.418508	putative outer membrane porin L
ompN	-0.0718424	0.942727	0.683379	0.494368	-0.801826	0.626311	0.665381	0.106218	outer membrane porin N
ompR	-0.631127	0.527958	-0.473215	0.63606	0.092485	0.849367	-0.762791	0.0859634	DNA-binding transcriptional dual regulator OmpR
ompT	0.114221	0.909062	1.87339	0.0610143	-0.538973	0.443001	-1.38506	0.0805196	outer membrane protease VII (outer membrane protein 3b)
ompW	-0.676894	0.498473	0.650976	0.515062	-0.179897	0.532152	-0.631409	0.239189	outer membrane protein W
ompX	0.503315	0.614743	2.66682	0.00765724	-0.624772	0.49178	-0.312503	0.559855	outer membrane protein X
omrA	0.924436	0.355259	0.792366	0.428147	-0.0125752	0.681315	-0.89834	0.534662	ncRNA
omrB	0.822536	0.410772	-0.11297	0.910054	0.730714	0.355432	-0.505023	0.377664	ncRNA
opgB	-0.15407	0.877555	1.58854	0.112164	-0.884859	0.18103	-0.852081	0.657668	phosphoglycerol transferase I
opgC	0.508425	0.611155	1.67223	0.0944799	-0.969796	0.304817	-0.404512	0.451187	protein required for succinyl modification of osmoregulated periplasmic glucans
opgD	0.924898	0.355019	1.45757	0.14496	-0.00891631	0.818946	-0.202145	0.851841	glucan biosynthesis protein D
opgE	0.0768338	0.938756	1.55553	0.11982	-1.11988	0.2479	-0.811898	0.438637	phosphoethanolamine transferase
opgG	-0.0565988	0.954865	1.67334	0.0942604	-0.0194402	0.795147	0.216751	0.840675	osmoregulated periplasmic glucans (OPGs) biosynthesis protein G
opgH	-0.194738	0.845598	2.22204	0.0262805	-0.305494	0.269987	0.0309572	0.9874	osmoregulated periplasmic glucans (OPGs) biosynthesis protein H
oppA	-0.292379	0.769997	-0.649462	0.51604	0.494576	0.490214	0.423807	0.941911	oligopeptide ABC transporter periplasmic binding protein
oppB	-0.464637	0.642192	0.139577	0.888994	0.294319	0.508731	0.843145	0.0315961	murein tripeptide ABC transporter/oligopeptide ABC transporter inner membrane subunit OppB
oppC	-0.206672	0.836266	-0.666569	0.505048	0.754396	0.285325	1.15557	0.0474752	murein tripeptide ABC transporter/oligopeptide ABC transporter inner membrane subunit OppC
oppD	-0.242846	0.808124	-1.21577	0.224071	0.517974	0.702454	1.1833	0.0345256	murein tripeptide ABC transporter/oligopeptide ABC transporter ATP binding subunit OppD
oppF	-0.247341	0.804644	-0.817304	0.413755	0.480833	0.898101	1.31098	0.00686425	murein tripeptide ABC transporter/oligopeptide ABC transporter ATP binding subunit OppF
orn	0.179356	0.857658	1.83951	0.0658403	0.0273442	0.92054	-0.119629	0.932956	oligoribonuclease
osmB	2.24126	0.0250093	2.56162	0.0104187	-0.253201	0.56587	0.169272	0.534761	osmotically-inducible lipoprotein OsmB
osmC	0.763664	0.445068	0.953781	0.340195	0.77942	0.286962	0.910418	0.482369	osmotically inducible peroxiredoxin
osmE	0.709023	0.47831	0.36326	0.716411	0.846444	0.152005	0.684038	0.302801	osmotically-inducible lipoprotein OsmE
osmF	0.0805232	0.935821	-0.464492	0.642296	0.331967	0.826868	0.612482	0.187579	glycine betaine ABC transporter periplasmic binding protein OsmF
osmY	1.34293	0.179295	1.37359	0.169568	0.199921	0.437359	0.432428	0.458199	periplasmic chaperone OsmY
otsA	0.13281	0.894343	-0.165972	0.868179	-0.165228	0.948367	0.749869	0.676366	trehalose-6-phosphate synthase
otsB	0.267516	0.789072	0.167221	0.867196	0.659038	0.301248	0.83334	0.332989	trehalose-6-phosphate phosphatase
oweE	0.61057	0.541484	1.49064	0.136055	0.454645	0.939301	0.106658	0.953529	pseudo
oweS	0.179324	0.857683	-0.56735	0.570476	-0.713124	0.355769	-0.170449	0.381913	NA
oxc	0.203338	0.838871	0.958001	0.338062	-0.718074	0.257069	-0.552521	0.940411	oxalyl-CoA decarboxylase
oxyR	-0.52439	0.600008	-0.687254	0.491923	0.262534	0.889764	-0.402002	0.283831	DNA-binding transcriptional dual regulator OxyR
oxyS	-0.524658	0.599821	-0.294776	0.768165	0.977726	0.128844	0.271905	0.383321	ncRNA
paaA	-0.169734	0.865219	-2.02085	0.0432956	-0.091211	0.413088	-0.164421	0.415643	phenylacetyl-CoA 1,2-epoxidase, monooxygenase subunit
paaB	0.0750135	0.940204	-1.98464	0.0471845	-0.155223	0.34407	-0.185333	0.393292	phenylacetyl-CoA 1,2-epoxidase subunit B
paaC	-0.270785	0.786556	-2.07823	0.0376886	-0.135207	0.375528	-0.171826	0.399265	phenylacetyl-CoA 1,2-epoxidase, structural subunit
paaD	0.000896814	0.999284	-1.98289	0.0473795	-0.114296	0.413975	-0.173533	0.391933	phenylacetate degradation protein
paaE	0.154299	0.877374	-1.98662	0.0469646	-0.0524136	0.488666	-0.102353	0.589275	phenylacetyl-CoA 1,2-epoxidase, reductase subunit
paaF	0.234067	0.814933	-1.92028	0.0548231	-0.0535814	0.570871	-0.0585679	0.704322	putative 2,3-dehydroadipyl-CoA hydratase
paaG	0.156124	0.875935	-1.9922	0.0463492	0.116593	0.312412	0.0627698	0.987283	putative ring 1,2-epoxyphenylacetyl-CoA isomerase (oxepin-CoA forming)
paaH	0.0610187	0.951344	-2.22738	0.0259222	0.165657	0.515381	0.107038	0.692757	3-hydroxyadipyl-CoA dehydrogenase
paaI	-0.279933	0.779529	-2.06209	0.0391993	0.176467	0.572793	0.105209	0.610777	phenylacetyl-CoA thioesterase
paaJ	-0.30856	0.757656	-1.53137	0.125678	0.0299213	0.503202	-0.0909657	0.45713	beta-ketoadipyl-CoA thiolase
paaK	-0.151045	0.87994	-1.38851	0.164983	0.0960184	0.497096	-0.131039	0.427384	phenylacetate-CoA ligase
paaX	-0.259908	0.794935	-1.77885	0.0752638	0.058947	0.967623	-0.416883	0.384015	DNA-binding transcriptional repressor PaaX
paaY	-0.0188227	0.984983	-1.70917	0.0874198	0.0325879	0.926717	-0.3274	0.430663	2-hydroxycyclohepta-1,4,6-triene-1-carboxyl-CoA thioesterase
paaZ	-0.20942	0.83412	-2.23398	0.0254846	-0.0849812	0.738748	-0.148866	0.46213	oxepin-CoA hydrolase/3-oxo-5,6-dehydrosuberyl-CoA semialdehyde dehydrogenase
pabA	0.716696	0.473561	1.00722	0.313829	-0.254586	0.678196	-0.315237	0.400756	aminodeoxychorismate synthase subunit 2
pabB	0.884602	0.376371	0.611106	0.541129	-0.797461	0.0302796	0.252713	0.531783	aminodeoxychorismate synthase subunit 1
pabC	-0.571333	0.567774	0.196193	0.844459	0.0814943	0.886845	0.617251	0.0307158	aminodeoxychorismate lyase
pagP	-0.0105515	0.991581	2.24976	0.0244642	-1.22702	0.130992	-0.435211	0.746982	Lipid IVA palmitoyltransferase
pal	0.0869768	0.93069	1.79338	0.0729126	-0.556057	0.283412	-0.669375	0.537023	peptidoglycan-associated outer membrane lipoprotein Pal
panB	-0.678208	0.49764	0.16074	0.872298	0.175186	0.991939	0.360159	0.384376	3-methyl-2-oxobutanoate hydroxymethyltransferase
panC	-0.902308	0.366893	0.0427379	0.96591	0.0998536	0.857886	0.337886	0.383679	pantothenate synthetase
panD	0.588978	0.555876	1.0782	0.280945	-0.325903	0.621481	0.0521019	0.380258	aspartate 1-decarboxylase proenzyme
panE	0.160514	0.872476	0.912838	0.361328	-0.254335	0.409763	-0.742612	0.0212012	2-dehydropantoate 2-reductase
panF	-0.168525	0.86617	0.439893	0.660014	-0.484588	0.30749	-0.619812	0.869984	pantothenate:Na(+) symporter
panM	-0.353054	0.724048	-2.05853	0.0395397	-0.0262344	0.803788	-0.310625	0.360589	NA
paoA	0.0968636	0.922835	0.98525	0.324501	0.531588	0.274039	0.760174	0.232267	aldehyde dehydrogenase, Fe-S subunit
paoB	-0.608943	0.542562	0.532318	0.594506	0.24007	0.510661	1.10033	0.103947	aldehyde dehydrogenase, FAD-binding subunit
paoC	-0.238982	0.811119	0.00823803	0.993427	0.712231	0.467174	0.570265	0.601582	aldehyde dehydrogenase: molybdenum cofactor-binding subunit
paoD	0.364157	0.71574	-1.63455	0.102144	0.511145	0.550599	-0.0251812	0.614928	molybdenum cofactor insertion chaperone for PaoABC
parC	-0.101069	0.919496	0.79909	0.424238	-0.2225	0.515708	-0.429588	0.49504	DNA topoisomerase IV subunit A
parE	-0.0972468	0.92253	0.0570741	0.954486	-0.270457	0.42859	-0.355292	0.562914	DNA topoisomerase IV subunit B
patA	-0.23716	0.812533	-1.352	0.176376	0.418007	0.564647	0.11774	0.726235	putrescine aminotransferase
patD	0.0741755	0.940871	-0.633673	0.526294	0.874247	0.285679	0.517859	0.577471	gamma-aminobutyraldehyde dehydrogenase
pbl	0.00172359	0.998625	1.15385	0.248561	-0.905428	0.933804	-0.245569	0.826194	pseudo
pbpC	0.297961	0.765733	-1.53234	0.125438	0.41471	0.512335	0.343925	0.340056	peptidoglycan glycosyltransferase PbpC
pbpG	0.674598	0.499931	0.431022	0.666453	-0.281639	0.445432	0.094974	0.527146	peptidoglycan DD-endopeptidase PbpG
pck	-0.604689	0.545386	-0.86939	0.384634	0.646445	0.65592	-0.121608	0.3602	phosphoenolpyruvate carboxykinase (ATP)
pcm	-0.0378516	0.969806	0.449134	0.653335	0.296059	0.489027	-0.4441	0.211173	L-isoaspartate protein carboxylmethyltransferase type II
pcnB	-0.132296	0.89475	1.66484	0.0959453	-0.579038	0.273668	-0.699727	0.488499	poly(A) polymerase I
pdhR	0.24841	0.803817	-0.178494	0.858335	0.258774	0.738642	0.446354	0.1084	DNA-binding transcriptional dual regulator PdhR
pdxA	-0.616695	0.537436	-0.654806	0.512593	0.00194825	0.663463	0.115616	0.72644	4-hydroxythreonine-4-phosphate dehydrogenase
pdxB	-0.222868	0.823638	0.432419	0.665437	0.0237901	0.62834	0.290793	0.269113	erythronate-4-phosphate dehydrogenase
pdxH	0.184707	0.853459	1.28039	0.200406	0.561044	0.69986	0.837809	0.121901	pyridoxal 5-phosphate synthase
pdxJ	0.360286	0.718633	-0.0971497	0.922607	0.579683	0.325112	0.234409	0.455827	pyridoxine 5'-phosphate synthase
pdxK	-1.11287	0.265764	-0.765595	0.443917	0.0889856	0.679191	-0.154311	0.611036	pyridoxal kinase I
pdxY	0.164385	0.869428	1.09835	0.272051	-0.399483	0.303445	-0.0177084	0.382732	pyridoxal kinase 2
peaD	0.290562	0.771386	-0.355688	0.722075	-0.489061	0.837781	0.702425	0.398382	pseudo
pepA	-0.239527	0.810697	-0.157623	0.874754	-0.271489	0.569519	-1.03663	0.0295612	aminopeptidase A/I
pepB	-0.107154	0.914667	0.495744	0.620075	0.368653	0.95013	0.254151	0.964132	aminopeptidase B
pepD	-0.216567	0.828546	-1.76469	0.0776161	0.513413	0.416138	0.223048	0.431932	peptidase D
pepE	-0.369931	0.711434	0.348519	0.72745	0.302362	0.98922	-0.493264	0.279217	peptidase E
pepN	-0.105029	0.916352	-1.58559	0.112832	0.872614	0.296455	0.113917	0.916601	aminopeptidase N
pepP	-0.490654	0.623671	0.0288596	0.976977	0.388763	0.544066	-0.0016271	0.807428	proline aminopeptidase P II
pepQ	-0.419314	0.674986	-0.343597	0.731149	0.404229	0.691796	-0.48766	0.343877	Xaa-Pro dipeptidase
perR	0.441524	0.658834	0.310439	0.756227	-1.04062	0.162589	0.288517	0.797984	putative transcriptional regulator PerR
pfkA	-0.401858	0.687789	0.589707	0.555387	0.779797	0.551416	0.705727	0.147585	6-phosphofructokinase I
pfkB	-0.0122926	0.990192	-0.287286	0.773893	1.04346	0.287197	0.405765	0.845277	6-phosphofructokinase II
pflA	0.0080474	0.993579	1.75061	0.0800133	0.494092	0.536493	0.436184	0.437329	pyruvate formate-lyase activating enzyme
pflB	-0.475872	0.634166	0.336228	0.736699	1.15875	0.409129	0.927669	0.132919	pyruvate formate-lyase
pflC	0.219079	0.826588	-1.52356	0.12762	0.826561	0.287342	0.0371566	0.611201	putative pyruvate formate-lyase 2 activating enzyme PflC
pflD	-0.23704	0.812625	-1.42313	0.154699	0.440285	0.338253	-0.197068	0.314204	putative formate acetyltransferase 2
pfo	-0.477727	0.632845	0.635262	0.525257	-0.613346	0.312665	-0.439471	0.209038	NA
pgaA	-0.643188	0.520102	-2.2034	0.0275666	0.531846	0.702869	0.573878	0.303901	partially deacetylated poly-beta-1,6-N-acetyl-D-glucosamine outer membrane porin
pgaB	-0.370368	0.711108	-2.27852	0.0226957	0.141066	0.986514	0.395034	0.204466	poly-beta-1,6-N-acetyl-D-glucosamine N-deacetylase and beta-1,6 glycoside hydrolase
pgaC	0.0192957	0.984605	-1.86629	0.0620004	0.114616	0.746488	0.415927	0.307054	poly-N-acetyl-D-glucosamine synthase subunit PgaC
pgaD	0.0329569	0.973709	-1.04472	0.296151	0.0562714	0.711457	-0.28558	0.208636	poly-N-acetyl-D-glucosamine synthase subunit PgaD
pgi	0.0352007	0.97192	0.29696	0.766497	0.890304	0.371014	1.14601	0.0212086	glucose-6-phosphate isomerase
pgk	-0.602029	0.547155	0.244267	0.807024	1.18228	0.311831	1.01456	0.0630477	phosphoglycerate kinase
pgl	-0.0202679	0.98383	-1.00206	0.316313	1.07919	0.105413	0.0384976	0.760978	6-phosphogluconolactonase
pgm	-1.07331	0.283131	-1.01554	0.309846	0.225003	0.890447	0.20687	0.546091	phosphoglucomutase
pgpA	0.278252	0.780819	-1.50713	0.131778	0.174076	0.884347	0.182845	0.954336	phosphatidylglycerophosphatase A
pgpB	-0.175729	0.860507	-0.318306	0.750253	0.517435	0.393377	0.39004	0.365268	phosphatidylglycerophosphatase B
pgpC	-0.442621	0.65804	0.985268	0.324493	-0.0539293	0.584935	0.445089	0.479829	phosphatidylglycerophosphatase C
pgrR	0.246974	0.804928	-0.294752	0.768184	-0.145814	0.981735	-0.274734	0.578009	DNA-binding transcriptional repressor PgrR
pgsA	0.257203	0.797022	0.328907	0.742226	-0.202074	0.559253	-0.178051	0.480611	phosphatidylglycerophosphate synthase
pheA	0.519149	0.603657	0.214546	0.830121	-0.439974	0.75446	0.0879458	0.322412	fused chorismate mutase/prephenate dehydratase
pheP	0.0560013	0.955341	0.286287	0.774658	-0.799032	0.236079	-0.785205	0.819276	phenylalanine:H(+) symporter PheP
pheS	-0.191153	0.848405	1.40987	0.158579	-0.103411	0.590131	-0.28497	0.434541	phenylalanine--tRNA ligase subunit alpha
pheT	-0.65339	0.513505	0.927201	0.353822	0.0389355	0.701387	0.0141227	0.662099	phenylalanine--tRNA ligase subunit beta
pheV	0.18478	0.853402	0.886828	0.375172	0.726589	0.69504	0.960456	0.573453	tRNA
phnC	0.671628	0.50182	0.133218	0.894021	-1.05558	0.165409	0.202255	0.652893	phosphonate ABC transporter ATP binding subunit
phnD	-0.501657	0.615909	0.203052	0.839095	-0.28969	0.487048	-0.503332	0.216449	phosphonate ABC transporter periplasmic binding protein
phnE	-0.258973	0.795656	0.257017	0.797166	-1.67079	0.00910886	-0.441835	0.301869	pseudo
phnF	0.0023595	0.998117	0.120415	0.904154	-0.455496	0.922669	0.0576254	0.985623	putative transcriptional regulator PhnF
phnG	-0.751197	0.452534	0.661294	0.508424	-1.10161	0.225035	-0.0829977	0.43652	carbon-phosphorus lyase core complex subunit PhnG
phnH	0.373994	0.708408	0.328551	0.742495	-1.0489	0.168329	-0.962995	0.136367	carbon-phosphorus lyase core complex subunit PhnH
phnI	-0.940154	0.347139	0.307539	0.758433	-1.52242	0.031185	0.347745	0.94159	carbon-phosphorus lyase core complex subunit PhnI
phnJ	0.291907	0.770358	-0.386865	0.698856	-0.942725	0.596465	0.101337	0.905443	carbon-phosphorus lyase core complex subunit PhnJ
phnK	-1.02882	0.303563	0.0115124	0.990815	-1.21157	0.121241	-0.217452	0.42065	carbon-phosphorus lyase subunit PhnK
phnL	-0.410756	0.681251	-0.316515	0.751612	-1.5869	0.00969101	0.137215	0.574228	methylphosphonate degradation complex subunit PhnL
phnM	0.16762	0.866883	-0.143946	0.885543	-0.943846	0.189521	0.372102	0.903969	RPnTP hydrolase
phnN	0.123037	0.902078	0.574557	0.565591	0.365178	0.835526	-0.480665	0.22792	ribose 1,5-bisphosphate phosphokinase
phnO	0.757649	0.448661	-0.815365	0.414863	-0.011053	0.891087	0.123445	0.978462	aminoalkylphosphonate N-acetyltransferase
phnP	0.993986	0.32023	0.194671	0.845651	-0.155877	0.833789	-0.13734	0.853716	5-phospho-alpha-D-ribosyl 1,2-cyclic phosphate phosphodiesterase
phoA	-0.547093	0.584315	-0.799949	0.42374	0.0834632	0.909085	-0.323618	0.316765	alkaline phosphatase
phoB	0.285296	0.775418	1.71585	0.0861894	-0.239333	0.64727	-0.603803	0.120994	DNA-binding transcriptional dual regulator PhoB
phoE	-0.247382	0.804613	-1.3476	0.177787	-1.25669	0.370951	0.21726	0.944104	outer membrane porin PhoE
phoH	0.149783	0.880936	-0.438165	0.661266	-0.135935	0.415095	-0.246824	0.264238	ATP-binding protein PhoH
phoP	-0.536664	0.5915	0.490757	0.623598	0.118431	0.891137	0.320948	0.581825	DNA-binding transcriptional dual regulator PhoP
phoQ	-0.695296	0.48687	-0.544796	0.585894	-0.033668	0.660276	0.434007	0.328657	sensory histidine kinase PhoQ
phoR	0.77769	0.436752	1.88564	0.0593437	-0.13506	0.83626	-0.516746	0.154411	sensory histidine kinase PhoR
phoU	0.0378252	0.969827	-0.337503	0.735737	-0.833996	0.241741	-1.60304	0.0083155	negative regulator of the pho regulon
php	0.24761	0.804436	-0.56499	0.57208	-1.25598	0.137995	0.00249774	0.476568	putative hydrolase
phr	-0.572509	0.566977	-0.418264	0.675754	0.08998	0.887546	-0.359824	0.219718	deoxyribodipyrimidine photolyase (photoreactivation)
pinE	-0.487596	0.625836	0.172519	0.863029	0.298934	0.732025	-0.8042	0.705998	e14 prophage; site-specific DNA recombinase
pinH	1.55912	0.118967	-0.809153	0.418427	-0.41761	0.921657	-0.159427	0.676464	pseudo
pinQ	-0.863558	0.387831	0.990843	0.321762	0.706299	0.243809	0.636996	0.211062	Qin prophage; putative site-specific recombinase
pinR	0.472642	0.636468	0.251043	0.801781	0.472077	0.215419	0.891244	0.12338	Rac prophage; putative site-specific recombinase
[truncated: 2,386 more rows]
